# Supplementary material for: The role of cardiac transcription factor NKX2-5 in regulating the human cardiac miRNAome
Source: Sci Rep. 2019 Nov 4;9:15928. doi: 10.1038/s41598-019-52280-9 (PMC6828809; doi:10.1038/s41598-019-52280-9)
Supplement: Supplementary file 2 — Supplementary Table 2 [file 41598_2019_52280_MOESM2_ESM.xlsx]

## Sheet: d6_NKX2-5_GFP+ vs GFPneg
EnsGeneID	EnsTransID	GeneName	logFC	AveExpr	t	P.Value	adj.P.Val	B
ENSG00000198972	ENST00000362102	MIRLET7E	0.188915	7.24256	0.601439	0.556008	0.877957	-6.30076
ENSG00000198973	ENST00000362103	MIR375	-0.940898	14.7681	-2.61908	0.0186511	0.229847	-3.80345
ENSG00000198974	ENST00000362104	MIR30E	0.187444	14.291	0.96141	0.35071	0.798627	-6.28206
ENSG00000198975	ENST00000362105	MIRLET7A2	-0.401946	7.68701	-1.6511	0.118286	0.531591	-5.26207
ENSG00000198976	ENST00000362106	MIR429	-0.708617	3.26013	-1.67582	0.113281	0.525791	-4.82653
ENSG00000198981	ENST00000362111	MIR29A	0.143	5.87457	0.406441	0.689825	0.932827	-6.37019
ENSG00000198984	ENST00000362114	MIR345	0.166731	10.2018	1.07904	0.296634	0.757863	-6.08354
ENSG00000198986	ENST00000362116	MIRLET7A3	-0.43454	8.87838	-1.90325	0.0752339	0.433036	-4.94392
ENSG00000198987	ENST00000362117	MIR16-2	0.247431	13.04	0.924708	0.368911	0.811446	-6.30204
ENSG00000198995	ENST00000362125	MIR340	0.0924604	10.725	0.408909	0.68805	0.932827	-6.58454
ENSG00000198997	ENST00000362127	MIR107	0.342794	9.09196	1.60647	0.127804	0.546429	-5.38419
ENSG00000199001	ENST00000362131	MIR448	-0.267135	4.30087	-0.836992	0.414975	0.82522	-5.99318
ENSG00000199004	ENST00000362134	MIR21	0.367112	13.4902	2.02888	0.0595217	0.402251	-4.81592
ENSG00000199017	ENST00000362147	MIR1-1	2.03602	9.94055	3.08481	0.0071297	0.175726	-2.69745
ENSG00000199023	ENST00000362153	MIR339	0.166275	7.63333	0.899563	0.381747	0.820266	-6.14494
ENSG00000199024	ENST00000362154	MIR103A2	0.275887	12.791	1.33265	0.201392	0.680508	-5.84037
ENSG00000199030	ENST00000362160	MIRLET7C	0.913109	2.84299	1.61136	0.126729	0.546429	-4.69184
ENSG00000199031	ENST00000362161	MIR371A	-0.381137	12.0857	-1.39881	0.181034	0.655542	-5.77081
ENSG00000199032	ENST00000362162	MIR425	0.109149	10.3921	0.501525	0.62286	0.903039	-6.55045
ENSG00000199035	ENST00000362165	MIR103A1	0.309662	11.3312	1.39727	0.181487	0.655542	-5.72773
ENSG00000199038	ENST00000362168	MIR210	-0.493003	10.4579	-1.81612	0.0882135	0.467866	-5.11037
ENSG00000199043	ENST00000362173	MIR335	-0.567934	10.508	-2.30317	0.0350872	0.327159	-4.29223
ENSG00000199047	ENST00000362177	MIR378A	-0.286488	11.9881	-1.19597	0.249205	0.716848	-5.97682
ENSG00000199051	ENST00000362181	MIR361	0.0530542	11.295	0.304477	0.764705	0.940456	-6.64316
ENSG00000199053	ENST00000362183	MIR324	-0.128157	6.05869	-0.484695	0.634488	0.90734	-6.32303
ENSG00000199058	ENST00000362188	MIR302B	-0.0708344	12.603	-0.268525	0.791741	0.940456	-6.69529
ENSG00000199059	ENST00000362189	MIR135B	0.0151867	5.34932	0.0496297	0.961034	0.985008	-6.41267
ENSG00000199060	ENST00000362190	MIR22	0.632856	15.0071	2.72922	0.0148961	0.208008	-3.57562
ENSG00000199065	ENST00000362195	MIR101-2	-0.303809	9.61347	-1.2667	0.223466	0.698183	-5.85459
ENSG00000199066	ENST00000362196	MIR330	0.155419	8.55329	0.846796	0.409647	0.82522	-6.27155
ENSG00000199071	ENST00000362201	MIR423	-0.387951	14.1467	-1.33911	0.199326	0.679004	-5.86827
ENSG00000199072	ENST00000362202	MIRLET7F1	0.112426	6.78441	0.277888	0.784672	0.940456	-6.41453
ENSG00000199075	ENST00000362205	MIR26A1	0.111313	15.4352	0.485823	0.633706	0.90734	-6.66735
ENSG00000199077	ENST00000362207	MIR129-2	1.02169	5.88919	3.14846	0.00624057	0.175726	-2.43778
ENSG00000199080	ENST00000362210	MIR133B	1.7224	4.44823	2.68274	0.0163825	0.208008	-3.12421
ENSG00000199082	ENST00000362212	MIR342	-0.00906182	8.99472	-0.0387913	0.969539	0.985008	-6.64817
ENSG00000199085	ENST00000362215	MIR148A	-0.0762025	15.7342	-0.371161	0.715406	0.933817	-6.72423
ENSG00000199090	ENST00000362220	MIR326	-0.278554	3.60978	-0.932381	0.365053	0.811446	-5.76472
ENSG00000199094	ENST00000362224	MIR30C2	0.544024	11.6698	1.79673	0.0913593	0.478495	-5.15682
ENSG00000199095	ENST00000362225	MIR372	-0.165351	11.7225	-0.721828	0.48086	0.857806	-6.45351
ENSG00000199097	ENST00000362227	MIR424	-0.158912	7.8871	-0.882182	0.390793	0.821867	-6.1613
ENSG00000199102	ENST00000362232	MIR302C	-0.0658667	11.0177	-0.255617	0.801517	0.940456	-6.6662
ENSG00000199107	ENST00000362237	MIR409	-0.790052	1.73647	-1.1855	0.253201	0.716848	-5.3
ENSG00000199109	ENST00000362239	MIR411	-0.624577	3.23427	-1.66909	0.114626	0.525791	-4.83352
ENSG00000199121	ENST00000362251	MIR26B	0.484145	13.7566	2.24993	0.0389419	0.3506	-4.43411
ENSG00000199122	ENST00000362252	MIR148B	-0.0540842	11.6282	-0.327892	0.747263	0.940456	-6.6411
ENSG00000199130	ENST00000362260	MIR365A	-0.0563191	5.89834	-0.253046	0.803469	0.940456	-6.40113
ENSG00000199132	ENST00000362262	MIR450A1	0.364428	7.24069	1.07989	0.296268	0.757863	-5.91576
ENSG00000199135	ENST00000362265	MIR101-1	-0.174953	8.36357	-0.644618	0.528347	0.867578	-6.37562
ENSG00000199143	ENST00000362273	MIR373	-0.413994	11.6317	-1.49103	0.155485	0.588047	-5.63497
ENSG00000199145	ENST00000362275	MIR302D	-0.150778	11.9821	-0.798648	0.436237	0.84232	-6.39154
ENSG00000199149	ENST00000362279	MIR20A	0.475863	10.9354	1.88703	0.0775124	0.433036	-5.00799
ENSG00000199150	ENST00000362280	MIRLET7G	0.635357	4.73162	1.73353	0.102304	0.504299	-4.84141
ENSG00000199153	ENST00000362283	MIR30D	0.223949	14.7433	1.51046	0.150501	0.585735	-5.64681
ENSG00000199157	ENST00000362287	MIR208A	2.08583	9.32118	8.01099	5.60499e-07	0.000234849	6.47702
ENSG00000199158	ENST00000362288	MIR96	-0.10001	4.25535	-0.291878	0.774146	0.940456	-6.25934
ENSG00000199161	ENST00000362291	MIR126	-1.58003	11.2692	-4.44123	0.000414468	0.0289437	-0.0360987
ENSG00000199165	ENST00000362295	MIRLET7A1	-0.463294	8.90481	-1.90131	0.0755036	0.433036	-4.94804
ENSG00000199168	ENST00000362298	MIR374A	-0.144101	10.2193	-0.71045	0.487694	0.857806	-6.40976
ENSG00000199169	ENST00000362299	MIR367	-0.713827	6.03136	-1.67574	0.113298	0.525791	-5.15244
ENSG00000199172	ENST00000362302	MIR331	0.361881	8.30365	0.859682	0.402714	0.82483	-6.24041
ENSG00000199177	ENST00000362307	MIR31	-0.271836	6.67535	-0.801054	0.434883	0.84232	-6.19319
ENSG00000199179	ENST00000362309	MIRLET7I	-0.502875	3.70273	-1.30015	0.212041	0.698183	-5.39742
ENSG00000199180	ENST00000362310	MIR18A	-0.0317435	9.1302	-0.157865	0.876546	0.971407	-6.64403
ENSG00000199187	ENST00000362317	MIR365B	-0.0816387	5.86634	-0.395541	0.697689	0.932827	-6.35856
ENSG00000202566	ENST00000365696	MIR421	0.0971886	12.9157	0.538347	0.597778	0.900142	-6.57966
ENSG00000202569	ENST00000365699	MIR146B	-0.734325	9.62687	-1.86817	0.0802398	0.442375	-5.01316
ENSG00000202601	ENST00000365731	MIR582	-0.292216	2.56066	-0.643374	0.529133	0.867578	-5.82463
ENSG00000202609	ENST00000365739	MIR488	1.57441	5.31958	2.70479	0.0156602	0.208008	-3.2752
ENSG00000202641	ENST00000365771	MIR484	0.288833	11.4459	1.88794	0.0773823	0.433036	-5.01403
ENSG00000207547	ENST00000384816	MIR25	-0.189957	13.2423	-0.864229	0.400286	0.82483	-6.36135
ENSG00000207550	ENST00000384819	MIR99B	0.00894318	15.3062	0.0298891	0.976527	0.985939	-6.78602
ENSG00000207553	ENST00000384822	MIR518C	0.334621	3.18925	0.901477	0.380759	0.820266	-5.7948
ENSG00000207555	ENST00000384824	MIR520F	-0.161383	2.60076	-0.376602	0.711437	0.933817	-6.14453
ENSG00000207560	ENST00000384829	MIR19B1	-0.0887543	9.41236	-0.261482	0.797071	0.940456	-6.61281
ENSG00000207562	ENST00000384831	MIR34C	-0.144873	7.9894	-0.715295	0.484777	0.857806	-6.35625
ENSG00000207563	ENST00000384832	MIR23B	-0.238774	9.60072	-1.25929	0.226063	0.698183	-5.87643
ENSG00000207567	ENST00000384835	MIR142	0.251838	3.16081	0.636284	0.533626	0.867578	-5.89192
ENSG00000207568	ENST00000384836	MIR203	0.299807	6.84421	0.753999	0.461848	0.857806	-6.15468
ENSG00000207570	ENST00000384838	MIR9-2	-0.385922	6.5413	-1.35593	0.194027	0.678501	-5.60047
ENSG00000207572	ENST00000384840	MIR363	0.0670095	12.4958	0.381154	0.708123	0.933817	-6.65043
ENSG00000207573	ENST00000384841	MIR550A2	0.769151	6.84645	2.99917	0.00852452	0.177486	-2.79949
ENSG00000207580	ENST00000384848	MIR526B	-0.25821	3.31462	-0.922759	0.369895	0.811446	-5.77466
ENSG00000207581	ENST00000384849	MIR199B	-0.0614148	7.01909	-0.225405	0.82453	0.949115	-6.49568
ENSG00000207582	ENST00000384850	MIR30B	0.501213	10.7714	1.56403	0.137453	0.565677	-5.48789
ENSG00000207585	ENST00000384853	MIR181D	-0.162947	5.76542	-0.413676	0.684626	0.932827	-6.30754
ENSG00000207586	ENST00000384854	MIR135A2	0.210335	5.16874	0.699375	0.494402	0.857806	-6.12216
ENSG00000207589	ENST00000384857	MIR508	-0.0224158	3.58145	-0.0506891	0.960203	0.985008	-6.16632
ENSG00000207590	ENST00000384858	MIR215	-0.59336	4.41502	-1.94206	0.0700219	0.431459	-4.51816
ENSG00000207594	ENST00000384862	MIR520A	-0.123464	4.43846	-0.521803	0.608985	0.900142	-6.22816
ENSG00000207595	ENST00000384863	MIR181A2	-0.307402	11.9345	-1.26449	0.224238	0.698183	-5.89649
ENSG00000207596	ENST00000384864	MIR194-2	-0.160804	5.90928	-0.532107	0.601994	0.900142	-6.29834
ENSG00000207597	ENST00000384865	MIR490	1.02514	9.61826	3.09859	0.00692715	0.175726	-2.74081
ENSG00000207600	ENST00000384868	MIR598	0.0229279	6.68103	0.0806313	0.936739	0.981907	-6.47274
ENSG00000207602	ENST00000384870	MIR106A	0.258615	8.57777	0.985748	0.33899	0.793409	-6.14749
ENSG00000207603	ENST00000384871	MIR7-1	0.18314	4.03767	0.486284	0.633386	0.90734	-6.11931
ENSG00000207605	ENST00000384873	MIR191	-0.0370181	15.5001	-0.245222	0.809415	0.942069	-6.77191
ENSG00000207607	ENST00000384875	MIR200A	0.241063	2.74547	0.553636	0.587514	0.899854	-5.90689
ENSG00000207608	ENST00000384876	MIR127	-1.044	5.06403	-3.92556	0.0012156	0.0463031	-0.903252
ENSG00000207609	ENST00000384877	MIR491	0.772559	3.96263	1.9549	0.0683713	0.431459	-4.45442
ENSG00000207610	ENST00000384878	MIR19A	-0.210506	7.94486	-0.440689	0.665359	0.923139	-6.45064
ENSG00000207611	ENST00000384879	MIR149	-0.422894	9.20656	-1.62821	0.123089	0.541912	-5.37757
ENSG00000207613	ENST00000384881	MIR181C	-0.423686	7.5095	-1.94712	0.0693677	0.431459	-4.77022
ENSG00000207614	ENST00000384882	MIR193A	-0.0936604	4.3493	-0.249296	0.806317	0.941078	-6.29284
ENSG00000207615	ENST00000384883	MIR515-2	0.162742	1.90668	0.337241	0.740337	0.940456	-5.94996
ENSG00000207616	ENST00000384884	MIR515-1	0.0760474	2.08877	0.191249	0.850746	0.962702	-5.99007
ENSG00000207617	ENST00000384885	MIR24-1	0.110572	8.39557	0.513839	0.614417	0.900142	-6.45593
ENSG00000207618	ENST00000384886	MIR144	-0.301543	3.34067	-0.595328	0.559985	0.877957	-5.94961
ENSG00000207619	ENST00000384887	MIR585	-0.118325	3.45621	-0.217925	0.830254	0.952398	-6.07446
ENSG00000207620	ENST00000384888	MIR516A2	-0.0875002	4.43695	-0.307944	0.762114	0.940456	-6.28176
ENSG00000207621	ENST00000384889	MIR224	-0.461412	5.66947	-1.66501	0.115448	0.525791	-5.12952
ENSG00000207623	ENST00000384891	MIR205	-0.257679	11.4393	-0.659683	0.518879	0.867578	-6.48148
ENSG00000207624	ENST00000384892	MIR194-1	-0.308864	5.61555	-1.23763	0.23378	0.698183	-5.66698
ENSG00000207625	ENST00000384893	MIR128-2	0.0844718	9.85824	0.520753	0.6097	0.900142	-6.52303
ENSG00000207628	ENST00000384896	MIR651	0.382107	5.27247	1.1793	0.255589	0.716848	-5.64706
ENSG00000207631	ENST00000384899	MIR641	0.0057362	6.64415	0.0316479	0.975146	0.985939	-6.49877
ENSG00000207633	ENST00000384901	MIR505	-0.0346682	7.88188	-0.171412	0.866058	0.965102	-6.57826
ENSG00000207635	ENST00000384903	MIR499A	1.28241	5.34082	2.35025	0.0319786	0.326806	-3.67496
ENSG00000207638	ENST00000384906	MIR99A	1.41843	8.77758	3.5924	0.00245199	0.0856154	-1.68056
ENSG00000207639	ENST00000384907	MIR193B	0.218063	7.60446	0.758581	0.459178	0.857806	-6.29004
ENSG00000207644	ENST00000384912	MIR512-2	-0.532138	6.14374	-2.24488	0.0393275	0.3506	-4.21929
ENSG00000207645	ENST00000384913	MIR512-1	-0.254033	6.17235	-1.20253	0.246723	0.716848	-5.7714
ENSG00000207647	ENST00000384914	MIR153-1	-0.411601	3.34353	-0.837629	0.414627	0.82522	-5.7952
ENSG00000207648	ENST00000384915	MIR192	-0.646868	11.824	-2.73071	0.0148506	0.208008	-3.51167
ENSG00000207649	ENST00000384916	MIR138-2	-0.318947	5.41799	-1.04707	0.310692	0.763126	-5.88522
ENSG00000207651	ENST00000384918	MIR28	-0.0667158	13.5045	-0.288879	0.776398	0.940456	-6.70254
ENSG00000207654	ENST00000384921	MIR128-1	0.0672104	10.2736	0.418437	0.681213	0.932827	-6.58069
ENSG00000207656	ENST00000384923	MIR489	-0.0632344	6.56271	-0.258367	0.799431	0.940456	-6.48591
ENSG00000207691	ENST00000384958	MIR183	-0.350225	9.39574	-1.45059	0.166296	0.616619	-5.63789
ENSG00000207692	ENST00000384959	MIR592	-0.267836	3.01946	-0.589214	0.563979	0.878465	-5.85582
ENSG00000207694	ENST00000384961	MIR1-2	2.15025	8.45359	3.10041	0.00690081	0.175726	-2.58201
ENSG00000207695	ENST00000384962	MIR184	-0.0461022	8.43824	-0.131479	0.897042	0.974192	-6.58233
ENSG00000207696	ENST00000384963	MIR659	-0.321181	3.05365	-0.78357	0.444785	0.850981	-5.73632
ENSG00000207698	ENST00000384965	MIR32	0.478531	5.98082	1.85422	0.0823116	0.447904	-4.79841
ENSG00000207700	ENST00000384967	MIR145	0.918289	10.5602	2.51067	0.0232224	0.26748	-3.89903
ENSG00000207705	ENST00000384972	MIR129-1	1.12035	4.8411	4.20692	0.00067434	0.0305564	-0.265705
ENSG00000207708	ENST00000384975	MIR141	-0.498393	8.46394	-2.43717	0.0269076	0.285661	-4.00416
ENSG00000207709	ENST00000384976	MIR197	-0.142575	10.1437	-0.562906	0.581334	0.898815	-6.51064
ENSG00000207710	ENST00000384977	MIR20B	0.386017	10.2694	1.34468	0.197559	0.678501	-5.78288
ENSG00000207711	ENST00000384978	MIR525	0.550266	4.01204	1.73858	0.10139	0.504299	-4.88546
ENSG00000207713	ENST00000384980	MIR200C	-0.2166	7.9977	-0.874232	0.394978	0.823362	-6.2211
ENSG00000207714	ENST00000384981	MIR584	-0.126593	4.43688	-0.297668	0.769803	0.940456	-6.23894
ENSG00000207717	ENST00000384984	MIR551B	0.595097	2.91102	0.718781	0.482685	0.857806	-5.65859
ENSG00000207718	ENST00000384985	MIR15A	0.626006	7.53116	2.15701	0.0466265	0.374666	-4.42614
ENSG00000207721	ENST00000384988	MIR186	-0.0216854	12.8795	-0.122521	0.904019	0.974192	-6.72086
ENSG00000207724	ENST00000384991	MIR132	0.178718	6.16544	0.546337	0.592403	0.899854	-6.27621
ENSG00000207725	ENST00000384992	MIR222	-0.911618	10.051	-2.80966	0.0126258	0.208008	-3.34105
ENSG00000207726	ENST00000384993	MIR455	0.206716	8.78487	1.10953	0.283668	0.757863	-6.02845
ENSG00000207729	ENST00000384996	MIR556	-0.0136211	3.55885	-0.0431219	0.96614	0.985008	-6.12206
ENSG00000207730	ENST00000384997	MIR200B	-0.881014	6.53407	-2.68724	0.0162326	0.208008	-3.42934
ENSG00000207732	ENST00000384999	MIR218-1	0.638768	9.41665	2.18075	0.0445395	0.374666	-4.45374
ENSG00000207734	ENST00000385001	MIR517A	-0.233472	4.25465	-0.961511	0.350661	0.798627	-5.86457
ENSG00000207735	ENST00000385002	MIR520D	-0.236783	3.0107	-0.707642	0.48939	0.857806	-5.92499
ENSG00000207737	ENST00000385004	MIR181B2	-0.37436	9.99685	-1.36963	0.189796	0.673936	-5.73485
ENSG00000207739	ENST00000385006	MIR218-2	0.682565	7.85614	2.11172	0.050859	0.375354	-4.47168
ENSG00000207741	ENST00000385008	MIR590	0.0828893	6.21038	0.215741	0.831927	0.952398	-6.42
ENSG00000207744	ENST00000385011	MIR10B	-0.348367	6.98027	-1.01748	0.324128	0.780514	-6.00044
ENSG00000207745	ENST00000385012	MIR17	0.338818	11.4423	1.51507	0.149341	0.585735	-5.57739
ENSG00000207751	ENST00000385018	MIR130B	0.043954	11.554	0.257294	0.800245	0.940456	-6.66739
ENSG00000207752	ENST00000385019	MIR199A1	0.207974	4.99608	0.832312	0.417534	0.82522	-5.9921
ENSG00000207753	ENST00000385020	MIR452	-0.300342	3.4816	-0.845374	0.410417	0.82522	-5.82214
ENSG00000207755	ENST00000385022	MIR450A2	0.430159	7.28518	1.28185	0.218234	0.698183	-5.6941
ENSG00000207757	ENST00000385024	MIR93	0.0305633	12.1417	0.180229	0.859245	0.965102	-6.69711
ENSG00000207758	ENST00000385025	MIR532	0.00444429	11.0022	0.0192869	0.984852	0.987208	-6.69196
ENSG00000207759	ENST00000385026	MIR181A1	-0.376639	10.0378	-1.46337	0.162814	0.609099	-5.6057
ENSG00000207764	ENST00000347538	MIR133A2	2.22228	13.286	4.19256	0.000694856	0.0305564	-0.552435
ENSG00000207767	ENST00000385033	MIR516A1	0.12142	4.36235	0.473246	0.642456	0.909422	-6.20489
ENSG00000207768	ENST00000385034	MIR188	0.189211	5.77152	0.519747	0.610385	0.900142	-6.33004
ENSG00000207771	ENST00000385037	MIR550A1	0.821232	6.84795	2.97871	0.00889549	0.177486	-2.84133
ENSG00000207773	ENST00000385039	MIR642A	0.223191	5.64094	0.440679	0.665365	0.923139	-6.28709
ENSG00000207776	ENST00000385042	MIR551A	0.370799	2.44416	0.886807	0.388372	0.821867	-5.59467
ENSG00000207777	ENST00000385043	MIR10A	-1.43592	13.5841	-3.18074	0.00583229	0.175726	-2.66466
ENSG00000207778	ENST00000385044	MIR122	-3.16476	7.94217	-5.35048	6.59282e-05	0.00910455	1.87414
ENSG00000207779	ENST00000385045	MIR15B	0.0998423	10.0015	0.514576	0.613913	0.900142	-6.53615
ENSG00000207781	ENST00000385047	MIR625	-0.352597	7.46673	-1.56652	0.13687	0.565677	-5.3906
ENSG00000207784	ENST00000385050	MIR542	-0.066046	7.15064	-0.189082	0.852416	0.962702	-6.44316
ENSG00000207785	ENST00000385051	MIR500A	-0.0470599	12.4405	-0.255762	0.801407	0.940456	-6.68546
ENSG00000207786	ENST00000385052	MIR133A1	2.20564	11.739	4.22643	0.000647459	0.0305564	-0.459659
ENSG00000207788	ENST00000385053	MIR519C	-0.0247891	4.38727	-0.0693996	0.945535	0.981907	-6.35368
ENSG00000207789	ENST00000385054	MIR26A2	0.0855106	13.9489	0.395725	0.697556	0.932827	-6.66886
ENSG00000207791	ENST00000385056	MIR497	0.109602	5.25794	0.313111	0.758257	0.940456	-6.36614
ENSG00000207792	ENST00000385057	MIR151A	-0.101158	13.3481	-0.617928	0.545355	0.877957	-6.54557
ENSG00000207795	ENST00000385060	MIR155	0.0819716	7.7205	0.241979	0.811883	0.942324	-6.52649
ENSG00000207797	ENST00000385062	MIR187	0.415839	5.78219	0.809027	0.430415	0.838809	-6.11529
ENSG00000207799	ENST00000385064	MIR520G	0.0208638	2.51994	0.0703758	0.94477	0.981907	-6.0865
ENSG00000207800	ENST00000385065	MIR504	0.185341	7.32008	0.558459	0.584294	0.899854	-6.34578
ENSG00000207805	ENST00000385070	MIR483	-0.601076	8.4401	-2.7428	0.0144869	0.208008	-3.44318
ENSG00000207806	ENST00000385071	MIR522	0.415933	3.15306	1.2417	0.232317	0.698183	-5.44374
ENSG00000207808	ENST00000385073	MIR27A	0.108967	9.49702	0.63536	0.534213	0.867578	-6.4506
ENSG00000207809	ENST00000385074	MIR139	-0.205306	3.45151	-0.528338	0.604546	0.900142	-6.05467
ENSG00000207811	ENST00000385076	MIR34B	0.0822351	4.18514	0.344444	0.735017	0.940456	-6.26498
ENSG00000207812	ENST00000385077	MIR19B2	-0.0296822	7.9731	-0.0846031	0.933631	0.981907	-6.55686
ENSG00000207818	ENST00000385083	MIR105-2	0.105179	2.84244	0.286494	0.778191	0.940456	-6.07013
ENSG00000207819	ENST00000385084	MIR9-3	-0.380439	8.4122	-1.26235	0.224987	0.698183	-5.84506
ENSG00000207820	ENST00000385085	MIR545	0.18029	3.01716	0.372919	0.714123	0.933817	-5.94799
ENSG00000207827	ENST00000385092	MIR30A	0.397018	13.1529	2.06069	0.0560481	0.387692	-4.75221
ENSG00000207837	ENST00000385102	MIR517B	-0.226124	4.22766	-0.767644	0.453925	0.857806	-6.03316
ENSG00000207839	ENST00000385104	MIR33B	-0.319107	2.9724	-0.790651	0.440757	0.847144	-5.76434
ENSG00000207862	ENST00000385127	MIR518B	-0.214181	4.08473	-0.541551	0.59562	0.900142	-6.19684
ENSG00000207863	ENST00000385128	MIR125B2	1.40368	11.483	5.43443	5.59041e-05	0.00910455	1.96163
ENSG00000207864	ENST00000385129	MIR27B	-0.246218	14.5134	-1.57311	0.135337	0.565677	-5.56575
ENSG00000207865	ENST00000385130	MIR34A	0.0109764	7.68784	0.0487723	0.961707	0.985008	-6.55764
ENSG00000207870	ENST00000385135	MIR221	-0.310971	9.81199	-1.56294	0.137707	0.565677	-5.48423
ENSG00000207924	ENST00000385189	MIR196A2	-0.995534	2.45074	-1.70483	0.107643	0.518419	-4.65107
ENSG00000207925	ENST00000385190	MIR516B2	-0.259311	3.65519	-0.592919	0.561557	0.877957	-6.05876
ENSG00000207926	ENST00000385191	MIR135A1	-0.552743	5.84391	-1.93107	0.0714641	0.433036	-4.73262
ENSG00000207927	ENST00000385192	MIR302A	-0.187031	13.8733	-1.08128	0.295665	0.757863	-6.1743
ENSG00000207929	ENST00000385194	MIR195	0.336941	5.47818	1.38673	0.184621	0.661163	-5.48158
ENSG00000207931	ENST00000385196	MIR577	-0.287719	6.41389	-1.08814	0.292718	0.757863	-5.9017
ENSG00000207932	ENST00000385197	MIR33A	0.0344975	5.26626	0.127999	0.899752	0.974192	-6.37896
ENSG00000207933	ENST00000385198	MIR9-1	-0.254949	6.51114	-0.879314	0.392299	0.821867	-6.11245
ENSG00000207934	ENST00000385199	MIR654	-0.451653	2.78511	-1.2651	0.224023	0.698183	-5.3714
ENSG00000207935	ENST00000385200	MIR204	-0.111574	9.20816	-0.393641	0.699064	0.932827	-6.57202
ENSG00000207936	ENST00000385201	MIR146A	-0.176187	3.16324	-0.376813	0.711284	0.933817	-6.01138
ENSG00000207944	ENST00000385209	MIR574	0.285537	7.95988	1.17222	0.258339	0.716848	-5.92358
ENSG00000207946	ENST00000385211	MIR516B1	-0.195906	6.3572	-0.905292	0.378796	0.820266	-6.09049
ENSG00000207947	ENST00000385212	MIR152	-0.0235625	7.7063	-0.107364	0.915841	0.980043	-6.52618
ENSG00000207948	ENST00000385213	MIR328	0.00800219	7.81029	0.0370538	0.970902	0.985008	-6.55685
ENSG00000207950	ENST00000385215	MIR296	-0.150909	7.43034	-0.689315	0.500541	0.857806	-6.32779
ENSG00000207951	ENST00000385216	MIR561	-0.223775	6.65747	-0.981858	0.340844	0.793409	-6.01344
ENSG00000207953	ENST00000385218	MIR212	0.170929	3.58648	0.400503	0.694105	0.932827	-6.04072
ENSG00000207954	ENST00000385219	MIR138-1	-0.237958	5.57897	-0.607581	0.552027	0.877957	-6.25511
ENSG00000207957	ENST00000385222	MIR105-1	0.296549	2.84437	0.687617	0.501581	0.857806	-5.86189
ENSG00000207960	ENST00000385225	MIR153-2	-0.0656183	3.07634	-0.173512	0.864434	0.965102	-6.07067
ENSG00000207962	ENST00000385227	MIR30C1	0.535295	13.2162	1.6464	0.119259	0.531591	-5.41694
ENSG00000207964	ENST00000385229	MIR628	0.357889	7.39098	1.90457	0.0750513	0.433036	-4.81629
ENSG00000207965	ENST00000385230	MIR629	-0.211962	5.77138	-0.598081	0.558192	0.877957	-6.24335
ENSG00000207966	ENST00000385231	MIR29C	-0.0756861	2.73453	-0.202982	0.841718	0.958369	-5.96781
ENSG00000207968	ENST00000385233	MIR92A1	-0.147078	16.6815	-0.997685	0.333343	0.79175	-6.32565
ENSG00000207970	ENST00000385235	MIR660	0.0832019	10.1941	0.43359	0.670399	0.927054	-6.57716
ENSG00000207971	ENST00000385236	MIR125B1	1.24469	10.7053	5.21077	8.69169e-05	0.00910455	1.53365
ENSG00000207973	ENST00000385238	MIR589	-0.0819059	8.4081	-0.464783	0.648375	0.914711	-6.51485
ENSG00000207975	ENST00000385240	MIR181B1	-0.366365	8.36716	-1.2474	0.230274	0.698183	-5.81114
ENSG00000207980	ENST00000385245	MIR23A	0.147331	8.9586	0.721531	0.481037	0.857806	-6.37612
ENSG00000207981	ENST00000385246	MIR519D	-0.107258	2.23405	-0.302936	0.765858	0.940456	-5.99388
ENSG00000207982	ENST00000385247	MIR548B	0.153551	3.36982	0.477916	0.639201	0.909422	-6.01564
ENSG00000207987	ENST00000385252	MIR518E	-0.192226	2.37247	-0.598349	0.558017	0.877957	-5.92094
ENSG00000207988	ENST00000385253	MIR576	-0.137959	6.15015	-0.60911	0.551038	0.877957	-6.26721
ENSG00000207990	ENST00000385255	MIR182	-0.572379	12.4054	-2.05699	0.056442	0.387692	-4.76462
ENSG00000207994	ENST00000385259	MIR100	0.559138	12.8166	1.70663	0.107301	0.518419	-5.30018
ENSG00000207996	ENST00000385261	MIR301A	-0.426597	10.5479	-1.77328	0.0952938	0.486928	-5.17785
ENSG00000208000	ENST00000385265	MIR509-1	-0.0887589	4.06104	-0.235509	0.816814	0.945179	-6.30657
ENSG00000208005	ENST00000385270	MIR503	-0.31368	4.1872	-0.927008	0.367752	0.811446	-5.85365
ENSG00000208006	ENST00000385271	MIR16-1	0.262123	11.4557	1.00593	0.329481	0.788873	-6.18771
ENSG00000208007	ENST00000385272	MIR502	0.181211	7.78222	0.698621	0.49486	0.857806	-6.31755
ENSG00000208008	ENST00000385273	MIR125A	0.0755986	13.7766	0.344862	0.734708	0.940456	-6.6835
ENSG00000208009	ENST00000385274	MIR130A	0.110095	12.0984	0.571643	0.57554	0.893152	-6.54308
ENSG00000208011	ENST00000385276	MIR92B	-0.270565	13.7319	-1.34606	0.197122	0.678501	-5.85214
ENSG00000208012	ENST00000385277	MIRLET7F2	-0.111572	5.50975	-0.302417	0.766246	0.940456	-6.31886
ENSG00000208013	ENST00000385278	MIR652	0.138258	8.52871	0.604858	0.553791	0.877957	-6.43492
ENSG00000208014	ENST00000385279	MIR653	-0.179701	6.93037	-0.869889	0.397277	0.824054	-6.15538
ENSG00000208015	ENST00000385280	MIR362	0.308619	7.53434	1.08429	0.294372	0.757863	-5.94561
ENSG00000208017	ENST00000385282	MIR140	0.186175	10.8266	0.832464	0.41745	0.82522	-6.33015
ENSG00000208022	ENST00000385287	MIR618	0.37664	3.07347	1.21905	0.240566	0.709839	-5.4338
ENSG00000208023	ENST00000385288	MIR185	0.503507	5.78575	1.91545	0.0735588	0.433036	-4.69541
ENSG00000208024	ENST00000385289	MIR199A2	0.0772774	5.16831	0.272512	0.788729	0.940456	-6.32296
ENSG00000208034	ENST00000385299	MIR92A2	-0.175254	15.2007	-1.09977	0.287772	0.757863	-6.18707
ENSG00000208035	ENST00000385300	MIR143	0.906079	15.0274	2.73411	0.0147474	0.208008	-3.5492
ENSG00000208036	ENST00000385301	MIR106B	-0.000538029	9.88562	-0.00334697	0.997371	0.997371	-6.66743
ENSG00000208037	ENST00000385302	MIR320A	0.0889956	11.3113	0.413049	0.685076	0.932827	-6.6045
ENSG00000209707	ENST00000386972	MIR24-2	0.213263	7.63484	1.04723	0.31062	0.763126	-5.98483
ENSG00000211137	ENST00000388402	MIR190A	0.2668	8.75187	0.973232	0.344982	0.794217	-6.11355
ENSG00000211514	ENST00000390180	MIR454	0.405986	10.4213	2.30246	0.0351364	0.327159	-4.28486
ENSG00000211517	ENST00000390183	MIR671	-0.170342	8.55437	-0.706482	0.490091	0.857806	-6.37338
ENSG00000211538	ENST00000390204	MIR501	0.0738027	11.9693	0.266137	0.793547	0.940456	-6.67011
ENSG00000211543	ENST00000390209	MIR320B1	-1.54114	5.95097	-2.98201	0.00883461	0.177486	-2.84472
ENSG00000211562	ENST00000390136	AC103686.1	-1.70831	3.34588	-2.30806	0.0347516	0.327159	-3.90249
ENSG00000211563	ENST00000390137	MIR338	0.266839	5.86679	1.1921	0.250674	0.716848	-5.70955
ENSG00000211568	ENST00000390142	MIR670	1.32318	6.63981	4.16941	0.000729269	0.0305564	-0.397132
ENSG00000211575	ENST00000390220	MIR760	0.0420844	2.9757	0.0998418	0.921715	0.980043	-6.03122
ENSG00000211578	ENST00000390223	MIR766	-0.286425	6.01758	-0.71327	0.485995	0.857806	-6.21262
ENSG00000211580	ENST00000390225	MIR769	-0.0578545	11.5137	-0.252951	0.80354	0.940456	-6.66635
ENSG00000211583	ENST00000390228	MIR767	0.0690361	5.4278	0.335505	0.741621	0.940456	-6.36019
ENSG00000211589	ENST00000390234	MIR744	-0.37161	10.4622	-1.17359	0.257805	0.716848	-5.9888
ENSG00000211997	ENST00000390708	MIR708	0.206669	9.94252	1.13802	0.271933	0.74939	-6.01926
ENSG00000212013	ENST00000390724	MIR509-2	-0.136574	4.00049	-0.364882	0.719997	0.936891	-6.22928
ENSG00000212014	ENST00000390725	MIR509-3	-0.473088	4.22168	-1.28149	0.218356	0.698183	-5.52959
ENSG00000212024	ENST00000390735	MIR550A3	0.281443	4.80552	1.01847	0.323673	0.780514	-5.8142
ENSG00000212027	ENST00000390738	MIR374B	0.0596213	9.2013	0.232834	0.818854	0.945179	-6.62233
ENSG00000212051	ENST00000390762	MIR320C2	-1.58769	3.44447	-2.10045	0.0519652	0.375404	-4.27022
ENSG00000212102	ENST00000390813	MIR301B	-0.160659	9.43363	-0.502003	0.622531	0.903039	-6.52744
ENSG00000215930	ENST00000401111	MIR942	-0.129786	5.04176	-0.548519	0.590939	0.899854	-6.22302
ENSG00000215938	ENST00000401119	MIR190B	0.711261	2.89337	1.28122	0.21845	0.698183	-5.21722
ENSG00000215939	ENST00000401120	MIR873	-0.199621	7.9479	-0.935145	0.363671	0.811446	-6.13291
ENSG00000215991	ENST00000401172	MIR208B	1.65534	4.48224	1.98117	0.0651011	0.431459	-4.31334
ENSG00000215998	ENST00000401179	MIR935	-0.0270195	7.30432	-0.126794	0.90069	0.974192	-6.5635
ENSG00000216001	ENST00000401182	MIR450B	0.290161	9.82354	1.51461	0.149456	0.585735	-5.53738
ENSG00000216009	ENST00000401190	MIR874	-0.0136603	8.71376	-0.0701064	0.944981	0.981907	-6.63362
ENSG00000216077	ENST00000401258	MIR887	0.171684	8.4245	0.635529	0.534105	0.867578	-6.37987
ENSG00000216090	ENST00000401271	MIR937	-0.120943	3.01891	-0.179037	0.860165	0.965102	-5.93592
ENSG00000216095	ENST00000401276	MIR940	0.547553	4.05596	1.04539	0.311443	0.763126	-5.70787
ENSG00000216101	ENST00000401282	MIR877	-0.366103	4.72844	-1.24049	0.232749	0.698183	-5.58804
ENSG00000216105	ENST00000401286	MIR943	0.12894	2.96949	0.333386	0.74319	0.940456	-5.96452
ENSG00000216141	ENST00000401322	MIR941-4	-0.177926	9.35801	-1.11796	0.280157	0.757863	-6.03008
ENSG00000216195	ENST00000401376	MIR941-2	-0.142924	9.32085	-0.939957	0.361272	0.811446	-6.20944
ENSG00000221011	ENST00000408084	AC079804.1	0.0128826	6.46912	0.04017	0.968457	0.985008	-6.49396
ENSG00000221017	ENST00000408090	MIR1323	-0.318877	6.11902	-1.04812	0.310221	0.763126	-5.91333
ENSG00000221027	ENST00000408100	AC068020.1	0.0659116	5.1436	0.207035	0.838605	0.957426	-6.37342
ENSG00000221033	ENST00000408106	MIR1272	-0.212782	2.09918	-0.447442	0.660579	0.922608	-5.9511
ENSG00000221035	ENST00000408108	MIR486	-0.247969	12.5438	-0.699275	0.494463	0.857806	-6.45866
ENSG00000221039	ENST00000408112	MIR1286	-0.0909784	2.19543	-0.1745	0.863671	0.965102	-5.9974
ENSG00000221063	ENST00000408136	MIR1296	0.169179	7.75666	0.821825	0.423304	0.830214	-6.22676
ENSG00000221067	ENST00000408140	MIR1280	0.383995	4.44093	1.55257	0.14016	0.570164	-5.24835
ENSG00000221081	ENST00000408154	MIR320D2	-1.97199	1.38591	-2.12552	0.0495331	0.375354	-3.99653
ENSG00000221104	ENST00000408177	AC092865.1	0.85388	5.59567	2.69805	0.0158776	0.208008	-3.27567
ENSG00000221133	ENST00000408206	MIR1247	-1.43877	5.22954	-4.90683	0.000159862	0.0133965	1.0368
ENSG00000221136	ENST00000408209	AC131094.1	0.514085	3.4823	1.08154	0.295554	0.757863	-5.53954
ENSG00000221147	ENST00000408220	MIR1270-1	-0.458806	5.05661	-1.69417	0.109686	0.522256	-5.01911
ENSG00000221170	ENST00000408243	MIR1304	-0.155626	6.93061	-0.519328	0.610671	0.900142	-6.38865
ENSG00000221181	ENST00000408254	AC078899.5	-0.240021	4.90122	-0.687715	0.501522	0.857806	-6.13564
ENSG00000221184	ENST00000408257	MIR1254-1	0.05307	2.23127	0.0943608	0.925999	0.980043	-5.97724
ENSG00000221203	ENST00000408276	MIR1262	-0.0862329	3.43952	-0.25812	0.799619	0.940456	-6.12542
ENSG00000221214	ENST00000408287	MIR548E	0.244219	5.77401	0.976236	0.343537	0.794217	-5.9192
ENSG00000221227	ENST00000408300	MIR1305	0.330615	3.58136	0.740278	0.4699	0.857806	-5.84629
ENSG00000221251	ENST00000408324	MIR1263	-0.106152	2.99707	-0.259977	0.798211	0.940456	-6.06511
ENSG00000221265	ENST00000408338	MIR1255A	-0.364294	2.84332	-0.697431	0.495584	0.857806	-5.78412
ENSG00000221333	ENST00000408406	MIR548K	0.0585631	7.61068	0.299654	0.768315	0.940456	-6.51559
ENSG00000221366	ENST00000408439	MIR1306	0.179621	5.20601	0.652443	0.523417	0.867578	-6.17388
ENSG00000221391	ENST00000408464	AC013489.1	0.510229	7.88615	1.51609	0.149084	0.585735	-5.47922
ENSG00000221406	ENST00000408479	MIR320B2	-1.31661	4.47593	-2.79937	0.0128963	0.208008	-3.09069
ENSG00000221411	ENST00000408484	MIR1227	0.327096	3.02512	0.709272	0.488405	0.857806	-5.78841
ENSG00000221419	ENST00000408492	MIR1287	0.584297	6.35012	2.16568	0.0458546	0.374666	-4.3127
ENSG00000221421	ENST00000408494	MIR1283-1	-0.259726	3.31266	-0.656169	0.521079	0.867578	-5.9625
ENSG00000221423	ENST00000408496	AL031602.1	-0.0349047	6.54183	-0.118741	0.906965	0.974406	-6.48994
ENSG00000221445	ENST00000408518	MIR1301	0.0461305	8.07846	0.131504	0.897023	0.974192	-6.55392
ENSG00000221464	ENST00000408537	MIR1271	-0.0632185	8.74613	-0.139767	0.890596	0.974192	-6.61013
ENSG00000221493	ENST00000408566	MIR320C1	-1.73837	3.50204	-2.51197	0.0231618	0.26748	-3.55257
ENSG00000221510	ENST00000408583	MIR548O	0.431405	3.33748	1.28042	0.218725	0.698183	-5.3319
ENSG00000221516	ENST00000408589	AP002806.1	0.0735794	1.39306	0.132	0.896637	0.974192	-6.01727
ENSG00000221540	ENST00000408613	MIR1180	0.141742	9.11169	0.858108	0.403556	0.82483	-6.26855
ENSG00000221548	ENST00000408621	MIR1283-2	-0.452969	3.39277	-1.13382	0.273643	0.74939	-5.59113
ENSG00000221563	ENST00000408636	MIR1269A	0.106184	10.8857	0.507809	0.618544	0.903031	-6.53975
ENSG00000221585	ENST00000408658	MIR1226	-0.161836	4.51748	-0.380867	0.708332	0.933817	-6.18202
ENSG00000221594	ENST00000408667	MIR548F1	-0.31781	6.49074	-1.06398	0.303199	0.763126	-5.92405
ENSG00000221598	ENST00000408671	MIR1249	-0.548892	3.23411	-1.05817	0.305758	0.763126	-5.58251
ENSG00000221634	ENST00000408707	MIR1276	-0.11458	5.06824	-0.408533	0.68832	0.932827	-6.26495
ENSG00000221697	ENST00000408770	MIR1275	-0.192952	4.07653	-0.346463	0.733528	0.940456	-6.20041
ENSG00000221703	ENST00000408776	MIR302E	0.166277	3.32728	0.474043	0.6419	0.909422	-6.09223
ENSG00000221710	ENST00000408783	MIR1298	-0.699852	7.09033	-2.50223	0.0236199	0.26748	-3.82301
ENSG00000221714	ENST00000408787	AC130352.2	-0.125896	6.41857	-0.3766	0.711439	0.933817	-6.41851
ENSG00000221755	ENST00000408828	MIR720	-0.131892	6.36272	-0.394223	0.698643	0.932827	-6.40565
ENSG00000221760	ENST00000408833	MIR548J	0.215996	2.88167	0.636607	0.53342	0.867578	-5.90565
ENSG00000221767	ENST00000408840	MIR1307	0.342982	10.3809	2.13061	0.0490523	0.375354	-4.58605
ENSG00000222190	ENST00000410258	MIR1910	0.500826	5.443	0.883539	0.390082	0.821867	-5.92059
ENSG00000222321	ENST00000410389	MIR1912	-0.556511	3.30707	-1.73639	0.101787	0.504299	-4.73677
ENSG00000222326	ENST00000410394	MIR1908	0.170455	5.66773	0.681604	0.505276	0.860613	-6.18394
ENSG00000222532	ENST00000410600	MIR1468	-0.34651	7.42809	-1.25365	0.228052	0.698183	-5.76367
ENSG00000222715	ENST00000410783	MIR1911	-0.0868029	5.69513	-0.273372	0.788079	0.940456	-6.39531
ENSG00000222730	ENST00000410798	AC092296.1	-0.105282	6.43311	-0.341433	0.737239	0.940456	-6.43144
ENSG00000238367	ENST00000459007	MIR2113	0.0417259	4.77406	0.100461	0.921231	0.980043	-6.37514
ENSG00000238517	ENST00000459320	MIR1270-2	-0.284377	5.09518	-1.2344	0.23495	0.698183	-5.63505
ENSG00000238648	ENST00000458896	TRNAI6	0.230259	7.67077	1.27131	0.221865	0.698183	-5.74939
ENSG00000238742	ENST00000459421	MIR2110	-0.313799	6.56166	-0.991307	0.336352	0.79175	-5.96547
ENSG00000239057	ENST00000458843	MIR500B	0.225375	4.98247	0.708673	0.488767	0.857806	-6.13117
ENSG00000239594	ENST00000454574	MIR18B	-0.124292	6.95438	-0.451808	0.657497	0.921375	-6.43088
ENSG00000239776	ENST00000488123	AC079949.1	0.622043	7.49624	2.84816	0.0116615	0.208008	-3.19085
ENSG00000241781	ENST00000463508	AL161626.1	0.360271	5.353	1.05263	0.308214	0.763126	-5.88113
ENSG00000251725	ENST00000515916	MIR2277	0.020014	5.32096	0.0775433	0.939157	0.981907	-6.38819
ENSG00000251862	ENST00000516053	MIR1343	-0.0268462	5.22003	-0.0965821	0.924263	0.980043	-6.35441
ENSG00000252270	ENST00000516461	AC034205.1	0.871236	3.13064	2.33489	0.0329633	0.327159	-3.76242
ENSG00000252466	ENST00000516657	MIR2115	-0.227379	3.7386	-0.642586	0.529631	0.867578	-6.02041
ENSG00000252584	ENST00000516775	AC023050.1	0.980423	2.95225	2.10963	0.0510624	0.375354	-4.12737
ENSG00000253008	ENST00000517199	MIR2355	0.762901	3.94658	2.43045	0.0272708	0.285661	-3.63969
ENSG00000263436	ENST00000583596	MIR3158-2	-0.00724759	5.42933	-0.0262662	0.979371	0.986434	-6.39034
ENSG00000263468	ENST00000579223	MIR3130-1	-0.354759	2.77339	-0.906997	0.377921	0.820266	-5.66281
ENSG00000263473	ENST00000583129	MIR548O2	0.164127	4.85986	0.651136	0.524239	0.867578	-6.14422
ENSG00000263735	ENST00000579498	MIR4662A	0.104906	5.80781	0.308941	0.76137	0.940456	-6.29538
ENSG00000263785	ENST00000580839	MIR3182	0.656243	4.25398	1.96795	0.0667285	0.431459	-4.48044
ENSG00000263813	ENST00000581102	MIR3679	0.473632	2.86679	0.820524	0.424023	0.830214	-5.65829
ENSG00000263945	ENST00000582739	MIR548Y	-0.285361	2.68533	-0.629812	0.537745	0.869943	-5.76808
ENSG00000263963	ENST00000580862	MIR4461	0.350619	2.94105	0.703712	0.491768	0.857806	-5.66022
ENSG00000264013	ENST00000582157	MIR3938	0.185093	3.83471	0.487907	0.632261	0.90734	-5.97882
ENSG00000264063	ENST00000577708	MIR3687	0.519494	3.69823	1.35133	0.195467	0.678501	-5.3594
ENSG00000264106	ENST00000408832	AC116562.2	-0.0511946	6.44761	-0.155125	0.878671	0.971407	-6.48111
ENSG00000264141	ENST00000583386	MIR3928	0.428817	2.91305	0.752836	0.462527	0.857806	-5.69338
ENSG00000264249	ENST00000577566	MIR3912	0.404158	2.90241	0.880754	0.391542	0.821867	-5.55937
ENSG00000264292	ENST00000584559	MIR2467	-0.565842	4.99119	-1.48988	0.155783	0.588047	-5.3034
ENSG00000264338	ENST00000580761	AL359973.1	0.906017	4.01716	1.4047	0.179305	0.655542	-5.06188
ENSG00000264342	ENST00000584845	MIR3660	-0.0295437	2.99535	-0.0678424	0.946755	0.981907	-6.05081
ENSG00000264355	ENST00000577275	AC008738.2	0.495017	8.79255	1.49268	0.155056	0.588047	-5.56267
ENSG00000264405	ENST00000577744	MIR3913-1	0.336221	3.17542	0.940756	0.360875	0.811446	-5.61724
ENSG00000264462	ENST00000581792	MIR3648	0.277014	4.10972	0.992647	0.335718	0.79175	-5.8506
ENSG00000264585	ENST00000578365	MIR4449	-1.08625	3.66786	-3.00478	0.00842556	0.177486	-2.5983
ENSG00000264624	ENST00000581999	MIR3615	0.0542476	7.59887	0.160928	0.874173	0.971407	-6.52263
ENSG00000264661	ENST00000580767	MIR3200	0.418405	4.37535	1.50858	0.150977	0.585735	-5.1232
ENSG00000264725	ENST00000581095	MIR3129	-0.115788	2.60269	-0.262086	0.796614	0.940456	-6.01276
ENSG00000264803	ENST00000578683	MIR378C	-0.415335	3.10955	-1.10024	0.287572	0.757863	-5.42696
ENSG00000264864	ENST00000579844	MIR3613	0.625854	4.33086	1.19078	0.251179	0.716848	-5.52965
ENSG00000264902	ENST00000578890	MIR5701-1	-0.795743	4.23579	-2.21704	0.0415165	0.362405	-4.08492
ENSG00000265154	ENST00000584249	MIR151B	0.286225	4.43443	1.09373	0.290333	0.757863	-5.67996
ENSG00000265178	ENST00000580969	MIR4728	1.20079	3.17722	2.72521	0.0150189	0.208008	-3.00455
ENSG00000265201	ENST00000584153	MIR4677	-0.118057	4.49157	-0.331165	0.744835	0.940456	-6.2031
ENSG00000265328	ENST00000584917	MIR548AB	0.303944	3.84277	0.733511	0.473902	0.857806	-5.8107
ENSG00000265373	ENST00000581748	hsa-mir-3180-3	0.540517	3.08686	0.736249	0.47228	0.857806	-5.73197
ENSG00000265483	ENST00000585052	MIR4443	0.941729	3.18627	2.4315	0.0272137	0.285661	-3.50684
ENSG00000265537	ENST00000580374	hsa-mir-3180-3	-0.051866	2.7495	-0.062733	0.950759	0.983625	-5.97602
ENSG00000265611	ENST00000582846	MIR5010	0.191362	3.39333	0.545829	0.592744	0.899854	-5.96271
ENSG00000265660	ENST00000583819	MIR4664	-0.00796249	2.76223	-0.0216491	0.982997	0.987208	-6.07456
ENSG00000265820	ENST00000578255	MIR3177	-0.141982	4.19916	-0.458247	0.652963	0.918092	-6.1629
ENSG00000265828	ENST00000582614	MIR3939	0.0385064	4.03806	0.134234	0.894899	0.974192	-6.22203
ENSG00000265867	ENST00000583451	MIR4516	0.0599295	1.6078	0.133809	0.895229	0.974192	-5.98107
ENSG00000266006	ENST00000577388	MIR4488	0.820657	2.35116	1.78379	0.093513	0.483728	-4.71836
ENSG00000266007	ENST00000582110	AP000318.1	0.704539	4.643	1.18072	0.25504	0.716848	-5.54266
ENSG00000266019	ENST00000582661	MIR3609	-0.8654	4.94429	-1.81836	0.087857	0.467866	-4.78791
ENSG00000266104	ENST00000582203	MIR4326	0.201227	5.11757	0.834435	0.416372	0.82522	-6.01585
ENSG00000266192	ENST00000582890	MIR1260B	0.293808	1.92637	0.655951	0.521216	0.867578	-5.79024
ENSG00000266194	ENST00000582720	MIR4661	0.121552	5.14064	0.356292	0.726296	0.940456	-6.31875
ENSG00000266232	ENST00000581887	MIR3178	0.91835	2.64221	2.0779	0.0542456	0.385236	-4.21514
ENSG00000266235	ENST00000582210	MIR3176	0.285495	4.18781	0.713929	0.485598	0.857806	-6.00986
ENSG00000266239	ENST00000583214	MIR3605	-0.0404042	6.09425	-0.0940453	0.926246	0.980043	-6.40836
ENSG00000266320	ENST00000579518	MIR3909	0.0447708	6.47286	0.192693	0.849634	0.962702	-6.44843
ENSG00000266437	ENST00000579802	MIR4746	-0.0299706	4.59688	-0.121979	0.904441	0.974192	-6.35835
ENSG00000266463	ENST00000579556	MIR3196	0.713036	3.80371	1.95716	0.0680844	0.431459	-4.5118
ENSG00000266506	ENST00000580339	AL121932.1	0.693264	7.2393	2.14854	0.0473921	0.374666	-4.44595
ENSG00000266545	ENST00000585138	MIR5701-2	-0.621635	4.08043	-1.6232	0.124161	0.541912	-5.01509
ENSG00000266570	ENST00000580400	MIR5579	0.0245077	3.00821	0.0531674	0.958259	0.985008	-6.1157
ENSG00000266593	ENST00000582691	MIR4713	-0.0355452	2.1254	-0.0704914	0.94468	0.981907	-6.00048
ENSG00000266638	ENST00000579470	MIR3676	0.631064	5.41063	2.16919	0.0455447	0.374666	-4.30711
ENSG00000266751	ENST00000577394	MIR3661	0.257097	5.30567	1.03832	0.314623	0.766437	-5.83509

## Sheet: NKX2-5GFP+_d6vsd10
GeneName	logFC	P.Value	adj.P.Val
MIR499A	-5.62459	2.52e-10	1.06e-07
MIR1280	2.89594	3.31e-08	6.94e-06
AC079949.1	1.85995	4.2e-07	1.95e-05
MIR100	-2.58988	3.97e-07	1.95e-05
MIR125B1	-1.91824	3.46e-07	1.95e-05
MIR125B2	-2.07395	3.3e-07	1.95e-05
MIR378A	-1.95815	3.25e-07	1.95e-05
MIR483	1.9458	3.43e-07	1.95e-05
MIR670	-2.3466	2.75e-07	1.95e-05
MIR371A	2.12334	1.12e-06	4.26e-05
MIR4662A	-2.37305	1.03e-06	4.26e-05
MIR302D	1.41772	1.54e-06	4.96e-05
MIR542	-2.39422	1.52e-06	4.96e-05
MIR181A1	-1.84146	1.94e-06	5.12e-05
MIR183	1.79401	2.08e-06	5.12e-05
MIR372	1.69523	1.92e-06	5.12e-05
MIRLET7C	-3.35122	1.98e-06	5.12e-05
AL359973.1	-3.60248	2.49e-06	5.7e-05
MIR373	2.01849	2.58e-06	5.7e-05
MIR1-1	-4.05575	3.55e-06	7.09e-05
MIR181A2	-1.65353	3.51e-06	7.09e-05
MIR302C	1.80121	3.78e-06	7.19e-05
MIR1269A	-1.40602	4.08e-06	7.44e-05
MIR1-2	-4.04149	4.35e-06	7.6e-05
MIR4461	-2.73143	5.38e-06	9.02e-05
MIR143	-2.0905	6.42e-06	0.000103484
MIR302A	1.1422	7.35e-06	0.000114077
MIR30D	-0.936836	8.39e-06	0.000125555
MIR218-1	-1.78981	9.78e-06	0.000141357
MIR152	-1.308	1.17e-05	0.000152136
MIR340	-1.38898	1.2e-05	0.000152136
MIR4488	3.48042	1.15e-05	0.000152136
MIR92A1	0.929496	1.13e-05	0.000152136
MIR218-2	-1.85573	1.26e-05	0.000155691
MIR3938	-2.05452	1.34e-05	0.000160243
MIR30A	-1.12595	1.98e-05	0.000228387
MIR548AB	-2.13431	2.02e-05	0.000228387
MIR363	1.05459	2.1e-05	0.000231347
MIR203	-2.14702	2.28e-05	0.000245274
MIR122	-3.43514	2.55e-05	0.00026678
MIR935	1.24763	3.78e-05	0.000386676
MIR520F	3.04281	3.89e-05	0.000387698
MIR26B	-1.15985	4.72e-05	0.000449039
MIR3676	1.65777	4.69e-05	0.000449039
MIR302B	1.45981	5.46e-05	0.00050829
MIR190A	-1.42196	6.15e-05	0.000557947
MIR378C	-1.83618	6.26e-05	0.000557947
AC092865.1	-1.52357	7.02e-05	0.000600341
MIR3200	-1.32973	6.99e-05	0.000600341
MIR138-2	1.74616	7.64e-05	0.000640097
MIR651	-1.56419	8.2e-05	0.000673638
MIR191	0.78547	9.6e-05	0.000773508
MIR21	-0.910439	0.000102109	0.000807236
MIR489	1.2983	0.00011018	0.000839373
MIR92A2	0.820253	0.000109738	0.000839373
MIR1910	-2.52999	0.000125547	0.000939361
MIR30E	-0.953749	0.000137835	0.00101321
MIR1247	1.6387	0.000144171	0.00102386
MIR3912	-1.91728	0.000143531	0.00102386
MIR516B1	1.11056	0.00015158	0.00105854
MIR101-2	-1.15995	0.00016754	0.00115081
AP000318.1	-2.48033	0.000184101	0.00124416
MIR188	1.84653	0.000202229	0.00134498
MIR574	1.19566	0.000208566	0.00136545
MIR3648	1.41925	0.000214001	0.00137948
MIR15B	0.901265	0.000285272	0.00178401
MIRLET7G	-1.51165	0.00028231	0.00178401
MIR129-1	-1.06753	0.000331565	0.00201342
MIR425	0.996315	0.000330904	0.00201342
MIR455	0.849931	0.00034755	0.00208034
MIR4516	2.17624	0.000377198	0.002226
MIR424	-0.777146	0.000415033	0.00241526
AC008738.2	1.48969	0.000446495	0.00256276
MIR107	-0.905814	0.000517537	0.00289503
MIRLET7E	-1.28437	0.000518203	0.00289503
MIR208B	-2.74776	0.000551287	0.00303933
MIR4443	-1.37376	0.00057743	0.00314212
MIR101-1	-1.12741	0.000603923	0.00324415
AP002806.1	2.61612	0.000631844	0.00326365
MIR148A	-0.856836	0.000637798	0.00326365
MIR215	-1.24786	0.000638709	0.00326365
MIR767	0.891016	0.00062913	0.00326365
MIR133B	-2.09196	0.000678328	0.00327255
MIR16-2	1.13908	0.000654639	0.00327255
MIR181B1	-1.20711	0.000679504	0.00327255
MIR222	1.39399	0.000669779	0.00327255
MIR504	-1.31648	0.00067631	0.00327255
MIR16-1	1.09527	0.000713419	0.00339685
MIR522	1.50696	0.000763074	0.00359245
MIR577	1.14276	0.000790544	0.00368042
MIR181B2	-1.11291	0.000829447	0.00377832
MIR34C	0.855214	0.000829608	0.00377832
MIRLET7F2	-1.41674	0.000941717	0.00424279
MIR181C	-0.853789	0.000997124	0.00435203
MIR224	1.17518	0.000991085	0.00435203
MIR3178	1.92027	0.00098866	0.00435203
MIR653	0.850673	0.00102565	0.0044304
MIR138-1	1.68216	0.00104259	0.00445762
AC013489.1	1.37703	0.001067	0.00451587
MIR330	0.732828	0.00113766	0.00476678
MIR181D	-1.45937	0.00127743	0.00529942
AL121932.1	1.26829	0.00133173	0.00547056
MIR1298	1.14657	0.00137086	0.0055766
MIR99A	-1.41468	0.00140607	0.00566484
MIR193B	1.11974	0.00160028	0.00638587
MIR518E	1.36407	0.00167861	0.00663526
AL161626.1	1.31462	0.00179795	0.00704056
MIR654	1.55996	0.0018461	0.00716218
MIR518C	1.50864	0.00189486	0.00728393
MIR4677	-1.24803	0.0019175	0.00730392
MIRLET7F1	-1.38899	0.00221861	0.00837475
MIR450B	-0.687017	0.00227331	0.00847902
MIR625	0.8462	0.0022867	0.00847902
MIR1287	-0.917549	0.00233858	0.00854601
MIR374A	-0.726553	0.00236109	0.00854601
MIR512-1	0.785221	0.00236596	0.00854601
MIR205	1.42455	0.00243829	0.00873198
MIR937	-2.095	0.00263645	0.00936162
MIR32	-0.865326	0.00270536	0.00952561
MIR18B	1.00453	0.00273383	0.00954564
MIR1307	-0.560507	0.00286118	0.00990772
MIR659	-1.32342	0.0029422	0.0101048
MIR505	0.721062	0.00303307	0.0102488
MIR520A	0.858343	0.00301595	0.0102488
MIR302E	1.32369	0.00320398	0.0107398
MIR296	0.776487	0.0032772	0.010898
MIR548E	-0.804765	0.00393824	0.0129931
MIR29C	-1.13117	0.00428443	0.0140248
MIR23B	0.631682	0.0044358	0.0144078
MIR551B	-2.23514	0.00456999	0.0147294
MIR2110	-0.998212	0.00507689	0.0162383
MIR148B	-0.528115	0.00530687	0.0168453
MIR518B	1.39784	0.00543736	0.0171297
MIR24-1	-0.667769	0.0057976	0.0179976
MIR4728	-1.14842	0.00584172	0.0179976
MIR519C	1.20962	0.00581654	0.0179976
MIR130B	0.541087	0.00609964	0.0186551
MIR497	1.11019	0.00717103	0.0217729
MIR628	-0.549346	0.00776542	0.023408
MIR342	0.711297	0.00816054	0.0244233
MIR367	1.37446	0.00824222	0.0244268
MIR887	-0.789683	0.0082783	0.0244268
MIR130A	0.580513	0.0084048	0.0246267
MIR34B	0.730076	0.00886955	0.0258079
MIR127	0.83623	0.00936672	0.0270666
MIR18A	0.5963	0.00946226	0.0271327
MIR195	0.719591	0.00951909	0.0271327
MIR486	-1.02852	0.00970116	0.0274648
MIR517A	0.740716	0.0101303	0.0284872
MIR29A	1.05211	0.0102327	0.0285834
MIR197	0.73606	0.0106984	0.0296076
MIR3605	-1.1832	0.0107407	0.0296076
MIR598	-0.791199	0.0109151	0.0298916
MIR1276	-0.781862	0.0110374	0.0300304
MIR525	0.913946	0.0113762	0.0307524
MIR2355	-0.794314	0.0116185	0.0312061
MIR500B	0.923809	0.0117212	0.0312814
MIR3913-1	-0.904851	0.0121193	0.0321391
MIR509-1	1.13487	0.0123577	0.0325653
MIR24-2	-0.547781	0.0131571	0.0342411
MIR4746	0.702207	0.0131077	0.0342411
MIR135B	0.86619	0.0137387	0.0355339
MIR212	-1.05028	0.0154195	0.039395
MIR221	0.542594	0.0154115	0.039395
MIR3909	-0.605124	0.0164387	0.0417443
MIR129-2	-0.799186	0.0172905	0.043643
MIR4713	1.44851	0.0184959	0.0464058
MIR135A1	0.777607	0.0190555	0.0475254
MIR3660	-1.02642	0.0203204	0.0503802
MIR133A1	-1.29073	0.0205299	0.0506002
MIR106A	0.675307	0.0208953	0.0511995
MIR20B	0.723197	0.0229393	0.0558811
MIR185	-0.620564	0.0247219	0.0591914
MIR3928	-1.2286	0.0246482	0.0591914
MIR585	-1.2384	0.0245056	0.0591914
MIR618	0.777188	0.0248806	0.0592328
MIR421	0.443917	0.0259444	0.0614165
MIR301A	-0.576961	0.0285571	0.0672216
MIR3661	-0.572736	0.0288	0.0674144
MIR708	0.434443	0.0294167	0.0684756
MIR133A2	-1.21067	0.029725	0.0688109
MIR200C	0.602743	0.030018	0.0691074
MIR1283-2	1.05586	0.0304852	0.0697996
AC034205.1	0.857844	0.0315657	0.0718806
MIR1272	1.2335	0.0332509	0.0753087
MIR450A1	-0.746438	0.0340689	0.0767467
MIR149	0.602454	0.0355327	0.079616
MIR1260B	1.07455	0.0364884	0.0813226
MIR199A1	-0.546267	0.0374591	0.0830442
MIR17	0.502317	0.039118	0.0858205
MIR192	-0.531686	0.039121	0.0858205
MIR184	-0.768746	0.0394123	0.0860091
AC092296.1	0.70209	0.0404517	0.08782
MIR199A2	-0.608712	0.0415597	0.0893002
MIR328	-0.466568	0.041481	0.0893002
MIR141	0.459714	0.0418859	0.0895418
MIR1226	-0.893212	0.0429607	0.091019
MIR3615	-0.7149	0.0430114	0.091019
MIR517B	0.67221	0.0433551	0.0912854
MIR105-2	0.836706	0.0443749	0.0929654
MIR31	0.752505	0.0464839	0.0962146
MIR592	-0.919193	0.046562	0.0962146
MIR93	0.366257	0.0466147	0.0962146
MIR193A	0.840537	0.0484024	0.0992331
MIR210	-0.577554	0.0487055	0.0992331
MIR3679	-1.07401	0.0487876	0.0992331
MIR139	0.887685	0.0499112	0.100381
MIR3613	-1.0064	0.0497735	0.100381
MIR3687	0.818786	0.0500705	0.100381
AC116562.2	0.710919	0.0506548	0.101068
MIR19B2	-0.71275	0.0524689	0.1037
MIR873	-0.440656	0.0522951	0.1037
MIR19B1	-0.700737	0.0537447	0.105078
MIR448	0.691295	0.0537457	0.105078
MIR576	0.478512	0.0539181	0.105078
MIR132	-0.651525	0.0552097	0.106998
MIR19A	-0.95556	0.0554141	0.106998
MIR182	0.577954	0.0568205	0.10921
MIR509-3	0.791022	0.0607071	0.116147
MIR1911	0.650632	0.0616758	0.117464
MIR500A	0.365546	0.0649684	0.123175
MIR642A	-0.950949	0.0660033	0.124574
MIR25	0.43445	0.0668892	0.12568
MIR584	-0.796171	0.0692535	0.129541
MIR208A	-0.472226	0.0709178	0.131611
MIR520D	0.686686	0.0709884	0.131611
MIR943	-0.687917	0.0718133	0.132554
AC068020.1	0.619371	0.0725199	0.133271
MIR153-2	-0.674482	0.0755477	0.137628
MIR27B	0.298864	0.0754567	0.137628
MIR151A	0.30979	0.0773684	0.140335
AC130352.2	0.639969	0.0787546	0.142065
MIR450A2	-0.602358	0.0790004	0.142065
MIR411	-0.685585	0.0798519	0.142983
MIR548Y	-0.797094	0.0820408	0.145657
MIR720	0.633805	0.0817361	0.145657
MIR151B	-0.456425	0.0847318	0.149744
MIR320B1	1.02855	0.0850572	0.149744
MIR5010	-0.593392	0.0863347	0.151357
MIR501	0.504952	0.0880748	0.153764
MIR338	-0.39053	0.0902133	0.156844
MIR515-2	0.902127	0.0927666	0.160617
MIR105-1	0.781749	0.0952794	0.164288
MIR3196	0.619161	0.100121	0.171228
MIR660	0.335379	0.0998102	0.171228
MIR3609	-0.82189	0.10155	0.172965
MIR760	-0.676815	0.103402	0.175407
MIR1343	-0.467217	0.104649	0.176105
MIR509-2	0.668572	0.104654	0.176105
MIR508	-0.714186	0.105379	0.176616
MIR556	-0.510671	0.107198	0.178949
MIR331	0.717776	0.109044	0.180662
MIR362	-0.46553	0.109087	0.180662
MIR144	-0.81371	0.110884	0.182915
AL031602.1	0.498101	0.113	0.185675
MIR375	0.609372	0.115142	0.187722
MIR520G	0.505572	0.114744	0.187722
AC079804.1	0.532742	0.119594	0.194224
MIR1306	0.44954	0.122494	0.197192
MIR145	-0.586677	0.122661	0.197192
MIR22	-0.371487	0.122952	0.197192
MIR548B	-0.489657	0.123304	0.197192
MIR1301	-0.550786	0.125609	0.200115
MIR5701-2	-0.607927	0.128024	0.20319
MIR103A1	-0.352081	0.128754	0.203578
MIR519D	0.584716	0.131806	0.20762
MIR190B	-0.762164	0.135041	0.211918
MIR1912	-0.494307	0.138101	0.215912
MIR2113	0.652029	0.141543	0.219653
MIR941-2	0.235809	0.141123	0.219653
MIR3158-2	-0.41582	0.142602	0.220481
hsa-mir-3180-3	-0.981074	0.146013	0.224924
MIR96	0.523472	0.155565	0.238761
MIR512-2	0.359195	0.157937	0.241517
MIR1305	-0.602687	0.159885	0.243607
MIR365B	0.305483	0.160809	0.244126
MIR532	0.337729	0.162561	0.245011
MIR589	0.258684	0.162561	0.245011
MIR9-3	0.443599	0.165041	0.247858
MIR3129	0.67007	0.167863	0.251194
MIR550A3	-0.383779	0.168739	0.251608
MIR545	-0.641278	0.169397	0.251693
MIR488	0.794721	0.170523	0.25247
MIR187	0.734083	0.173852	0.256492
MIR194-1	0.360128	0.174922	0.257166
AC131094.1	-0.598869	0.181814	0.266363
MIR2467	-0.515979	0.190639	0.27832
AC078899.5	0.480676	0.195448	0.283855
MIR196A2	-0.785478	0.196463	0.283855
MIR515-1	0.547708	0.196315	0.283855
MIR335	0.329844	0.202628	0.289764
MIR551A	0.554582	0.201946	0.289764
MIR629	-0.4638	0.201421	0.289764
MIR186	0.233862	0.205187	0.292426
hsa-mir-3180-3	-0.993714	0.209007	0.296861
MIR1227	-0.551805	0.209918	0.297147
MIR5701-1	-0.46457	0.216011	0.304743
MIR423	-0.365358	0.224197	0.315231
MIR429	-0.530175	0.226205	0.316989
MIR128-2	-0.202896	0.227105	0.31719
MIR3939	-0.345494	0.229105	0.317864
MIR491	-0.446528	0.228403	0.317864
MIR103A2	-0.250614	0.239381	0.331025
MIR200B	0.413376	0.241196	0.332438
MIR15A	0.340086	0.249844	0.343228
MIR320C2	1.04675	0.253535	0.34716
MIR550A2	-0.288193	0.257071	0.350856
MIR1255A	-0.579535	0.268107	0.36473
MIR3177	-0.344646	0.271374	0.367979
MIR4326	-0.266572	0.273969	0.3703
MIR374B	0.289319	0.275256	0.370843
MIR146B	-0.436952	0.283016	0.380075
MIR4449	-0.407303	0.287169	0.384422
MIR1304	0.331981	0.288323	0.384737
MIR942	0.257239	0.295722	0.393357
MIR204	0.300673	0.305769	0.405435
MIR1275	-0.565787	0.309743	0.409408
MIR766	0.417518	0.321896	0.424134
AC103686.1	0.86385	0.32913	0.429327
MIR1296	0.205433	0.32953	0.429327
MIR146A	-0.453731	0.327882	0.429327
MIR526B	0.288274	0.329936	0.429327
MIR1283-1	0.409242	0.333553	0.431778
MIR23A	0.202951	0.333881	0.431778
MIR30C2	-0.295958	0.338048	0.435102
MIR7-1	-0.354541	0.338528	0.435102
AC023050.1	0.413199	0.352747	0.450612
MIR1908	0.237966	0.352503	0.450612
MIR652	0.215892	0.35708	0.453384
MIR9-1	0.278187	0.356278	0.453384
MIR194-2	0.286194	0.361772	0.457953
MIR454	-0.160168	0.373689	0.471614
MIR3182	-0.282374	0.374984	0.471826
MIR941-4	0.144978	0.376295	0.472059
MIR153-1	-0.436346	0.379414	0.47455
MIR490	-0.292559	0.381194	0.475358
MIRLET7A1	0.219559	0.383865	0.477268
MIR641	0.160866	0.386797	0.479492
MIR877	0.254976	0.408409	0.503338
MIRLET7I	-0.327029	0.408437	0.503338
MIR582	-0.357074	0.433418	0.532558
MIR320C1	0.623338	0.43697	0.535352
MIR33B	-0.283362	0.486176	0.5939
MIRLET7A3	0.160275	0.494951	0.602862
MIR2115	-0.240723	0.499668	0.606844
MIR1286	0.364568	0.501796	0.607666
MIR1323	0.209442	0.5055	0.610387
MIR128-1	-0.107836	0.510007	0.61406
MIR200A	0.282175	0.519887	0.622379
MIR590	-0.247926	0.519534	0.622379
MIR30C1	-0.205331	0.531627	0.632817
MIR561	-0.145512	0.53013	0.632817
MIR1270-1	-0.172294	0.534364	0.634273
MIR874	0.122584	0.53747	0.634367
MIR940	0.319324	0.537416	0.634367
MIR20A	0.153552	0.549086	0.646255
MIR1271	-0.267663	0.55895	0.652367
MIR345	-0.0922123	0.557298	0.652367
MIR502	0.153254	0.558924	0.652367
MIR28	0.135165	0.566405	0.659233
MIR1249	-0.2933	0.580347	0.673589
MIR125A	-0.119815	0.590218	0.674784
MIR142	-0.209206	0.584089	0.674784
MIR1468	-0.151365	0.59104	0.674784
MIR30B	-0.17601	0.587171	0.674784
MIR503	-0.184816	0.59033	0.674784
MIR550A1	-0.147143	0.585518	0.674784
MIR26A1	0.123154	0.597253	0.680024
MIR320D2	0.549215	0.599128	0.680311
MIR199B	0.144895	0.6019	0.681612
TRNAI6	-0.0937368	0.604259	0.682438
MIR326	-0.149217	0.621776	0.700333
MIR3176	0.187592	0.63839	0.715256
MIR339	-0.0868737	0.638439	0.715256
MIR10B	-0.154798	0.656831	0.733899
MIR320B2	0.217018	0.666385	0.742594
MIR548O	-0.130367	0.684742	0.761026
MIR33A	-0.108288	0.689416	0.764194
MIR4664	0.143649	0.699172	0.772964
MIR516A2	-0.109503	0.7019	0.773937
MIRLET7A2	-0.0913605	0.713176	0.784307
MIR135A2	-0.107273	0.720866	0.790688
MIR34A	-0.0792854	0.725947	0.794183
MIR27A	0.0588268	0.735377	0.802404
MIR484	0.048272	0.755418	0.822131
MIR324	-0.0824276	0.757606	0.822375
MIR301B	0.0951479	0.770109	0.833787
MIR548J	0.0970037	0.772323	0.83403
MIR548O2	0.0716837	0.777097	0.837028
MIR1180	-0.0451574	0.786793	0.845299
MIR10A	-0.121934	0.793353	0.847997
MIR99B	0.0802911	0.791439	0.847997
MIR126	0.0888249	0.808823	0.860144
MIR9-2	0.0709784	0.807623	0.860144
MIR4661	-0.0815226	0.811431	0.860734
MIR5579	0.106851	0.817604	0.860744
MIR744	-0.0749936	0.815913	0.860744
MIR769	-0.0535883	0.817318	0.860744
MIR92B	0.0433455	0.83217	0.873883
MIR361	-0.0366294	0.835689	0.875384
MIR2277	-0.0509792	0.844327	0.882227
MIR1270-2	0.044317	0.850366	0.886327
MIR1262	-0.0608318	0.855535	0.889502
MIR3130-1	0.0697894	0.862905	0.892774
MIR409	0.123342	0.862944	0.892774
MIR365A	0.0356654	0.874008	0.901947
MIR452	0.0568585	0.876115	0.901947
MIR516B2	0.0537195	0.904249	0.928628
MIR516A1	-0.0256207	0.920206	0.942705
MIR1254-1	-0.0502216	0.928117	0.946183
MIR1263	0.0376172	0.927128	0.946183
MIR26A2	0.0147562	0.946194	0.960055
MIR548K	0.013224	0.946307	0.960055
MIR140	0.0141023	0.950314	0.961791
MIR320A	0.00541029	0.980221	0.989669
MIR548F1	0.00660815	0.982673	0.98976
MIR155	-0.00461838	0.989157	0.991523
MIR671	0.00356201	0.988385	0.991523
MIR106B	0.00125253	0.993868	0.993868
