# Supplementary material for: The role of cardiac transcription factor NKX2-5 in regulating the human cardiac miRNAome
Source: Sci Rep. 2019 Nov 4;9:15928. doi: 10.1038/s41598-019-52280-9 (PMC6828809; doi:10.1038/s41598-019-52280-9)
Supplement: Supplementary file 3 — Supplementary Table 3 [file 41598_2019_52280_MOESM3_ESM.xlsx]

## Sheet: d6_NKX2-5_NullvsHet
GeneID	Length	EnsGeneID	EnsTransID	GeneName	logFC	AveExpr	t	P.Value	adj.P.Val	B
ENSG00000221081	48	ENSG00000221081	ENST00000408154	MIR320D2	1.55242	1.38591	1.57816	0.134173	0.996506	-4.3855
ENSG00000266019	80	ENSG00000266019	ENST00000582661	MIR3609	1.21131	4.94429	2.53917	0.0219267	0.996506	-3.43374
ENSG00000221265	113	ENSG00000221265	ENST00000408338	MIR1255A	0.785999	2.84332	1.50404	0.152134	0.996506	-4.40649
ENSG00000216090	86	ENSG00000216090	ENST00000401271	MIR937	0.698626	3.01891	1.04718	0.310644	0.996506	-4.63509
ENSG00000199030	94	ENSG00000199030	ENST00000362160	MIRLET7C	0.689526	2.84299	1.25703	0.226858	0.996506	-4.5388
ENSG00000221184	97	ENSG00000221184	ENST00000408257	MIR1254-1	0.670233	2.23127	1.22009	0.24018	0.996506	-4.56061
ENSG00000207839	96	ENSG00000207839	ENST00000385104	MIR33B	0.653893	2.9724	1.60765	0.127544	0.996506	-4.33726
ENSG00000207778	85	ENSG00000207778	ENST00000385044	MIR122	0.645146	7.94217	0.996771	0.333773	0.996506	-4.79258
ENSG00000216101	86	ENSG00000216101	ENST00000401282	MIR877	0.624172	4.72844	2.10071	0.0519394	0.996506	-3.86239
ENSG00000264141	58	ENSG00000264141	ENST00000583386	MIR3928	0.621997	2.91305	1.14951	0.267308	0.996506	-4.59661
ENSG00000216105	94	ENSG00000216105	ENST00000401286	MIR943	0.612455	2.96949	1.62325	0.124151	0.996506	-4.33132
ENSG00000251862	84	ENSG00000251862	ENST00000516053	MIR1343	0.601575	5.22003	2.17673	0.0448873	0.996506	-3.77577
ENSG00000207776	96	ENSG00000207776	ENST00000385042	MIR551A	0.587229	2.44416	1.4661	0.162078	0.996506	-4.42907
ENSG00000202601	98	ENSG00000202601	ENST00000365731	MIR582	0.551743	2.56066	1.19932	0.247935	0.996506	-4.57205
ENSG00000265867	86	ENSG00000265867	ENST00000583451	MIR4516	0.55075	1.6078	1.24746	0.230253	0.996506	-4.5469
ENSG00000221585	75	ENSG00000221585	ENST00000408658	MIR1226	0.539242	4.51748	1.26575	0.223799	0.996506	-4.56444
ENSG00000207729	95	ENSG00000207729	ENST00000384996	MIR556	0.527854	3.55885	1.68321	0.111822	0.996506	-4.27473
ENSG00000207590	110	ENSG00000207590	ENST00000384858	MIR215	0.520773	4.41502	1.64973	0.118569	0.996506	-4.28642
ENSG00000207695	84	ENSG00000207695	ENST00000384962	MIR184	0.515216	8.43824	1.4716	0.160604	0.996506	-4.47394
ENSG00000207924	110	ENSG00000207924	ENST00000385189	MIR196A2	0.489577	2.45074	0.781647	0.445882	0.996506	-4.7193
ENSG00000264585	66	ENSG00000264585	ENST00000578365	MIR4449	0.480675	3.66786	1.24416	0.231432	0.996506	-4.5621
ENSG00000221017	73	ENSG00000221017	ENST00000408090	MIR1323	0.478283	6.11902	1.55695	0.13912	0.996506	-4.36452
ENSG00000207610	82	ENSG00000207610	ENST00000384878	MIR19A	0.477126	7.94486	0.993238	0.335439	0.996506	-4.85341
ENSG00000221181	106	ENSG00000221181	ENST00000408254	AC078899.5	0.455537	4.90122	1.29506	0.213752	0.996506	-4.56717
ENSG00000221445	82	ENSG00000221445	ENST00000408518	MIR1301	0.440578	8.07846	1.25909	0.22613	0.996506	-4.65738
ENSG00000207621	81	ENSG00000207621	ENST00000384889	MIR224	0.428513	5.66947	1.51956	0.148215	0.996506	-4.39554
ENSG00000207957	81	ENSG00000207957	ENST00000385222	MIR105-1	0.411433	2.84437	0.978519	0.342442	0.996506	-4.69922
ENSG00000265828	106	ENSG00000265828	ENST00000582614	MIR3939	0.398272	4.03806	1.38898	0.183948	0.996506	-4.47727
ENSG00000207560	87	ENSG00000207560	ENST00000384829	MIR19B1	0.398036	9.41236	1.1706	0.258971	0.996506	-4.76791
ENSG00000222730	99	ENSG00000222730	ENST00000410798	AC092296.1	0.395487	6.43311	1.27635	0.220123	0.996506	-4.61495
ENSG00000264803	81	ENSG00000264803	ENST00000578683	MIR378C	0.393941	3.10955	1.00626	0.329329	0.996506	-4.65404
ENSG00000207759	110	ENSG00000207759	ENST00000385026	MIR181A1	0.392434	10.0378	1.5168	0.148906	0.996506	-4.44628
ENSG00000207725	110	ENSG00000207725	ENST00000384992	MIR222	0.392142	10.051	1.19757	0.248596	0.996506	-4.75887
ENSG00000207595	110	ENSG00000207595	ENST00000384863	MIR181A2	0.381785	11.9345	1.56541	0.137129	0.996506	-4.40836
ENSG00000238742	75	ENSG00000238742	ENST00000459421	MIR2110	0.377468	6.56166	1.17654	0.256659	0.996506	-4.67883
ENSG00000215930	86	ENSG00000215930	ENST00000401111	MIR942	0.372978	5.04176	1.56571	0.137059	0.996506	-4.34916
ENSG00000265373	94	ENSG00000265373	ENST00000581748	hsa-mir-3180-3	0.371782	3.08686	0.527511	0.605107	0.996506	-4.83397
ENSG00000263468	75	ENSG00000263468	ENST00000579223	MIR3130-1	0.368759	2.77339	0.910475	0.37614	0.996506	-4.70619
ENSG00000221755	110	ENSG00000221755	ENST00000408828	MIR720	0.365211	6.36272	1.08403	0.294484	0.996506	-4.7588
ENSG00000207692	97	ENSG00000207692	ENST00000384959	MIR592	0.356966	3.01946	0.765721	0.455037	0.996506	-4.75197
ENSG00000263785	63	ENSG00000263785	ENST00000580839	MIR3182	0.356482	4.25398	1.11752	0.28034	0.996506	-4.66926
ENSG00000207812	97	ENSG00000207812	ENST00000385077	MIR19B2	0.353292	7.9731	1.00314	0.330784	0.996506	-4.85219
ENSG00000263963	74	ENSG00000263963	ENST00000580862	MIR4461	0.35124	2.94105	0.723201	0.480039	0.996506	-4.74139
ENSG00000207809	68	ENSG00000207809	ENST00000385074	MIR139	0.349632	3.45151	0.879098	0.392413	0.996506	-4.76196
ENSG00000221563	105	ENSG00000221563	ENST00000408636	MIR1269A	0.344763	10.8857	1.64916	0.118688	0.996506	-4.31339
ENSG00000207753	85	ENSG00000207753	ENST00000385020	MIR452	0.343385	3.4816	0.937374	0.362558	0.996506	-4.72656
ENSG00000207737	89	ENSG00000207737	ENST00000385004	MIR181B2	0.337313	9.99685	1.22837	0.237144	0.996506	-4.72309
ENSG00000207964	95	ENSG00000207964	ENST00000385229	MIR628	0.334087	7.39098	1.79406	0.0917998	0.996506	-4.13731
ENSG00000264902	82	ENSG00000264902	ENST00000578890	MIR5701-1	0.332777	4.23579	0.877931	0.393027	0.996506	-4.77828
ENSG00000199071	94	ENSG00000199071	ENST00000362201	MIR423	0.331821	14.1467	1.13819	0.271865	0.996506	-4.8514
ENSG00000207820	106	ENSG00000207820	ENST00000385085	MIR545	0.320372	3.01716	0.667124	0.514239	0.996506	-4.79027
ENSG00000207931	96	ENSG00000207931	ENST00000385196	MIR577	0.309406	6.41389	1.15436	0.265375	0.996506	-4.70826
ENSG00000199158	78	ENSG00000199158	ENST00000362288	MIR96	0.308031	4.25535	0.887163	0.388186	0.996506	-4.80165
ENSG00000207975	110	ENSG00000207975	ENST00000385240	MIR181B1	0.306253	8.36716	1.0233	0.321454	0.996506	-4.84259
ENSG00000207988	98	ENSG00000207988	ENST00000385253	MIR576	0.299924	6.15015	1.31058	0.208576	0.996506	-4.57519
ENSG00000221710	112	ENSG00000221710	ENST00000408783	MIR1298	0.289718	7.09033	1.00422	0.330281	0.996506	-4.84012
ENSG00000207567	87	ENSG00000207567	ENST00000384835	MIR142	0.286626	3.16081	0.731483	0.475106	0.996506	-4.79764
ENSG00000199043	94	ENSG00000199043	ENST00000362173	MIR335	0.282305	10.508	1.13679	0.272434	0.996506	-4.81049
ENSG00000222321	80	ENSG00000222321	ENST00000410389	MIR1912	0.28229	3.30707	0.832313	0.417533	0.996506	-4.75
ENSG00000265201	80	ENSG00000265201	ENST00000584153	MIR4677	0.281718	4.49157	0.776182	0.449011	0.996506	-4.8348
ENSG00000207696	97	ENSG00000207696	ENST00000384963	MIR659	0.281691	3.05365	0.66145	0.517775	0.996506	-4.78448
ENSG00000264624	87	ENSG00000264624	ENST00000581999	MIR3615	0.280766	7.59887	0.830265	0.418656	0.996506	-4.95084
ENSG00000221714	104	ENSG00000221714	ENST00000408787	AC130352.2	0.278891	6.41857	0.826294	0.420839	0.996506	-4.92534
ENSG00000207611	89	ENSG00000207611	ENST00000384879	MIR149	0.274486	9.20656	1.04959	0.309567	0.996506	-4.86759
ENSG00000264338	74	ENSG00000264338	ENST00000580761	AL359973.1	0.273757	4.01716	0.454722	0.655443	0.996506	-4.8571
ENSG00000208007	86	ENSG00000208007	ENST00000385272	MIR502	0.267338	7.78222	1.03141	0.317749	0.996506	-4.83804
ENSG00000221464	86	ENSG00000221464	ENST00000408537	MIR1271	0.256085	8.74613	0.562114	0.58186	0.996506	-5.13803
ENSG00000207805	76	ENSG00000207805	ENST00000385070	MIR483	0.25215	8.4401	1.13861	0.271697	0.996506	-4.79215
ENSG00000221423	106	ENSG00000221423	ENST00000408496	AL031602.1	0.247897	6.54183	0.837038	0.41495	0.996506	-4.92324
ENSG00000266006	62	ENSG00000266006	ENST00000577388	MIR4488	0.246258	2.35116	0.566064	0.579236	0.996506	-4.91732
ENSG00000202609	83	ENSG00000202609	ENST00000365739	MIR488	0.244688	5.31958	0.448198	0.660044	0.996506	-5.05619
ENSG00000207550	70	ENSG00000207550	ENST00000384819	MIR99B	0.242512	15.3062	0.808569	0.430671	0.996506	-5.12274
ENSG00000212051	50	ENSG00000212051	ENST00000390762	MIR320C2	0.240227	3.44447	0.287253	0.777621	0.996506	-4.94081
ENSG00000211583	109	ENSG00000211583	ENST00000390228	MIR767	0.233071	5.4278	1.12771	0.276138	0.996506	-4.70243
ENSG00000211562	73	ENSG00000211562	ENST00000390136	AC103686.1	0.227824	3.34588	0.275431	0.786525	0.996506	-4.92956
ENSG00000207620	90	ENSG00000207620	ENST00000384888	MIR516A2	0.221963	4.43695	0.768773	0.453273	0.996506	-4.87085
ENSG00000207864	97	ENSG00000207864	ENST00000385129	MIR27B	0.221503	14.5134	1.40679	0.178693	0.996506	-4.6036
ENSG00000221421	87	ENSG00000221421	ENST00000408494	MIR1283-1	0.21991	3.31266	0.533736	0.600891	0.996506	-4.87728
ENSG00000198972	79	ENSG00000198972	ENST00000362102	MIRLET7E	0.219546	7.24256	0.698461	0.494958	0.996506	-4.99444
ENSG00000199094	72	ENSG00000199094	ENST00000362224	MIR30C2	0.213522	11.6698	0.707346	0.489569	0.996506	-5.1232
ENSG00000221406	138	ENSG00000221406	ENST00000408479	MIR320B2	0.210087	4.47593	0.418931	0.680859	0.996506	-4.9867
ENSG00000207818	81	ENSG00000207818	ENST00000385083	MIR105-2	0.206539	2.84244	0.557759	0.584761	0.996506	-4.85405
ENSG00000221136	107	ENSG00000221136	ENST00000408209	AC131094.1	0.205506	3.4823	0.442755	0.663894	0.996506	-4.89695
ENSG00000264106	104	ENSG00000264106	ENST00000408832	AC116562.2	0.204737	6.44761	0.614426	0.547608	0.996506	-5.03206
ENSG00000207623	110	ENSG00000207623	ENST00000384891	MIR205	0.204238	11.4393	0.520218	0.610064	0.996506	-5.21784
ENSG00000207962	89	ENSG00000207962	ENST00000385227	MIR30C1	0.20275	13.2162	0.626069	0.540135	0.996506	-5.19056
ENSG00000263735	81	ENSG00000263735	ENST00000579498	MIR4662A	0.200172	5.80781	0.586152	0.565985	0.996506	-4.95966
ENSG00000207800	83	ENSG00000207800	ENST00000385065	MIR504	0.198313	7.32008	0.596662	0.559116	0.996506	-5.05239
ENSG00000207625	84	ENSG00000207625	ENST00000384893	MIR128-2	0.195612	9.85824	1.20413	0.246123	0.996506	-4.74682
ENSG00000239057	79	ENSG00000239057	ENST00000458843	MIR500B	0.194883	4.98247	0.612509	0.548843	0.996506	-4.97551
ENSG00000266239	100	ENSG00000266239	ENST00000583214	MIR3605	0.193324	6.09425	0.445742	0.661781	0.996506	-5.04446
ENSG00000207966	88	ENSG00000207966	ENST00000385231	MIR29C	0.191204	2.73453	0.498879	0.624682	0.996506	-4.81164
ENSG00000265154	96	ENSG00000265154	ENST00000584249	MIR151B	0.190641	4.43443	0.73082	0.475499	0.996506	-4.86874
ENSG00000221634	83	ENSG00000221634	ENST00000408707	MIR1276	0.187949	5.06824	0.658767	0.519452	0.996506	-4.9286
ENSG00000198981	86	ENSG00000198981	ENST00000362111	MIR29A	0.186889	5.87457	0.529114	0.60402	0.996506	-5.04611
ENSG00000207935	110	ENSG00000207935	ENST00000385200	MIR204	0.185337	9.20816	0.650649	0.524545	0.996506	-5.12029
ENSG00000251725	93	ENSG00000251725	ENST00000515916	MIR2277	0.184824	5.32096	0.710502	0.487663	0.996506	-4.93205
ENSG00000221027	104	ENSG00000221027	ENST00000408100	AC068020.1	0.183318	5.1436	0.57209	0.575244	0.996506	-4.99304
ENSG00000207982	97	ENSG00000207982	ENST00000385247	MIR548B	0.180703	3.36982	0.557554	0.584898	0.996506	-4.86236
ENSG00000221147	83	ENSG00000221147	ENST00000408220	MIR1270-1	0.177087	5.05661	0.636187	0.533687	0.996506	-4.94723
ENSG00000199065	91	ENSG00000199065	ENST00000362195	MIR101-2	0.173418	9.61347	0.71746	0.483477	0.996506	-5.0837
ENSG00000264249	105	ENSG00000264249	ENST00000577566	MIR3912	0.171922	2.90241	0.379447	0.709365	0.996506	-4.82759
ENSG00000207954	99	ENSG00000207954	ENST00000385219	MIR138-1	0.167306	5.57897	0.418913	0.680872	0.996506	-5.06562
ENSG00000207994	80	ENSG00000207994	ENST00000385259	MIR100	0.166621	12.8166	0.509989	0.61705	0.996506	-5.22212
ENSG00000216077	79	ENSG00000216077	ENST00000401258	MIR887	0.164875	8.4245	0.60806	0.551717	0.996506	-5.09823
ENSG00000199132	91	ENSG00000199132	ENST00000362262	MIR450A1	0.160801	7.24069	0.478158	0.639032	0.996506	-5.09714
ENSG00000207768	86	ENSG00000207768	ENST00000385034	MIR188	0.155446	5.77152	0.425489	0.676172	0.996506	-5.08945
ENSG00000221011	104	ENSG00000221011	ENST00000408084	AC079804.1	0.153546	6.46912	0.474361	0.641678	0.996506	-5.08691
ENSG00000221493	88	ENSG00000221493	ENST00000408566	MIR320C1	0.15091	3.50204	0.194586	0.848176	0.996506	-4.94764
ENSG00000238648	124	ENSG00000238648	ENST00000458896	TRNAI6	0.150484	7.67077	0.829412	0.419124	0.996506	-4.96014
ENSG00000199072	87	ENSG00000199072	ENST00000362202	MIRLET7F1	0.147089	6.78441	0.361191	0.722701	0.996506	-5.09587
ENSG00000198976	83	ENSG00000198976	ENST00000362106	MIR429	0.145183	3.26013	0.31683	0.755486	0.996506	-4.88549
ENSG00000207870	110	ENSG00000207870	ENST00000385135	MIR221	0.144622	9.81199	0.723189	0.480046	0.996506	-5.09447
ENSG00000221391	104	ENSG00000221391	ENST00000408464	AC013489.1	0.144457	7.88615	0.432913	0.670881	0.996506	-5.18236
ENSG00000207654	82	ENSG00000207654	ENST00000384921	MIR128-1	0.144387	10.2736	0.897345	0.382893	0.996506	-4.98887
ENSG00000221214	88	ENSG00000221214	ENST00000408287	MIR548E	0.143624	5.77401	0.573367	0.5744	0.996506	-4.99646
ENSG00000207649	84	ENSG00000207649	ENST00000384916	MIR138-2	0.142946	5.41799	0.458621	0.6527	0.996506	-5.04532
ENSG00000207732	110	ENSG00000207732	ENST00000384999	MIR218-1	0.136355	9.41665	0.470753	0.644197	0.996506	-5.18759
ENSG00000221411	88	ENSG00000221411	ENST00000408484	MIR1227	0.134482	3.02512	0.292417	0.773741	0.996506	-4.88137
ENSG00000208008	86	ENSG00000208008	ENST00000385273	MIR125A	0.134087	13.7766	0.60994	0.550502	0.996506	-5.20727
ENSG00000207789	84	ENSG00000207789	ENST00000385054	MIR26A2	0.131398	13.9489	0.606423	0.552777	0.996506	-5.21268
ENSG00000207784	97	ENSG00000207784	ENST00000385050	MIR542	0.130876	7.15064	0.369455	0.716653	0.996506	-5.09369
ENSG00000266545	82	ENSG00000266545	ENST00000585138	MIR5701-2	0.130029	4.08043	0.318796	0.754022	0.996506	-4.95764
ENSG00000207734	87	ENSG00000207734	ENST00000385001	MIR517A	0.129824	4.25465	0.51872	0.611085	0.996506	-4.9604
ENSG00000198995	95	ENSG00000198995	ENST00000362125	MIR340	0.128862	10.725	0.568943	0.577327	0.996506	-5.17433
ENSG00000207572	75	ENSG00000207572	ENST00000384840	MIR363	0.128772	12.4958	0.730323	0.475794	0.996506	-5.12885
ENSG00000216001	78	ENSG00000216001	ENST00000401182	MIR450B	0.128149	9.82354	0.668812	0.513189	0.996506	-5.11687
ENSG00000208012	83	ENSG00000208012	ENST00000385277	MIRLET7F2	0.127887	5.50975	0.340508	0.737922	0.996506	-5.03823
ENSG00000222715	80	ENSG00000222715	ENST00000410783	MIR1911	0.125525	5.69513	0.389425	0.702118	0.996506	-5.07009
ENSG00000202566	85	ENSG00000202566	ENST00000365696	MIR421	0.123158	12.9157	0.680402	0.506017	0.996506	-5.15981
ENSG00000221203	93	ENSG00000221203	ENST00000408276	MIR1262	0.12233	3.43952	0.35373	0.728179	0.996506	-4.91292
ENSG00000207614	88	ENSG00000207614	ENST00000384882	MIR193A	0.120664	4.3493	0.313582	0.757906	0.996506	-5.01576
ENSG00000199109	96	ENSG00000199109	ENST00000362239	MIR411	0.119812	3.23427	0.297141	0.770198	0.996506	-4.88957
ENSG00000199075	77	ENSG00000199075	ENST00000362205	MIR26A1	0.115197	15.4352	0.501405	0.622943	0.996506	-5.29022
ENSG00000198984	98	ENSG00000198984	ENST00000362114	MIR345	0.113303	10.2018	0.73238	0.474573	0.996506	-5.09145
ENSG00000207948	75	ENSG00000207948	ENST00000385213	MIR328	0.113009	7.81029	0.517442	0.611956	0.996506	-5.11122
ENSG00000199082	99	ENSG00000199082	ENST00000362212	MIR342	0.111867	8.99472	0.476488	0.640195	0.996506	-5.19382
ENSG00000207724	101	ENSG00000207724	ENST00000384991	MIR132	0.11157	6.16544	0.339218	0.738875	0.996506	-5.08565
ENSG00000207730	95	ENSG00000207730	ENST00000384997	MIR200B	0.111386	6.53407	0.32628	0.748459	0.996506	-5.11994
ENSG00000207996	86	ENSG00000207996	ENST00000385261	MIR301A	0.110615	10.5479	0.456697	0.654053	0.996506	-5.21994
ENSG00000208024	110	ENSG00000208024	ENST00000385289	MIR199A2	0.101716	5.16831	0.354407	0.727681	0.996506	-5.03564
ENSG00000265328	84	ENSG00000265328	ENST00000584917	MIR548AB	0.100934	3.84277	0.243358	0.810833	0.996506	-4.90544
ENSG00000239594	83	ENSG00000239594	ENST00000454574	MIR18B	0.100535	6.95438	0.359873	0.723668	0.996506	-5.14508
ENSG00000264405	102	ENSG00000264405	ENST00000577744	MIR3913-1	0.0992021	3.17542	0.277814	0.784728	0.996506	-4.88847
ENSG00000207739	110	ENSG00000207739	ENST00000385006	MIR218-2	0.0921942	7.85614	0.288694	0.776538	0.996506	-5.16206
ENSG00000199169	68	ENSG00000199169	ENST00000362299	MIR367	0.091441	6.03136	0.207003	0.838629	0.996506	-5.13319
ENSG00000266751	96	ENSG00000266751	ENST00000577394	MIR3661	0.0911808	5.30567	0.367033	0.718424	0.996506	-5.04505
ENSG00000211589	98	ENSG00000211589	ENST00000390234	MIR744	0.0910476	10.4622	0.285604	0.77886	0.996506	-5.27243
ENSG00000212102	78	ENSG00000212102	ENST00000390813	MIR301B	0.0902632	9.43363	0.28022	0.782914	0.996506	-5.25786
ENSG00000207785	84	ENSG00000207785	ENST00000385051	MIR500A	0.0867493	12.4405	0.469237	0.645257	0.996506	-5.24825
ENSG00000202641	79	ENSG00000202641	ENST00000365771	MIR484	0.0831542	11.4459	0.543258	0.594472	0.996506	-5.20313
ENSG00000211543	79	ENSG00000211543	ENST00000390209	MIR320B1	0.0830547	5.95097	0.150689	0.882113	0.996506	-5.12245
ENSG00000263436	81	ENSG00000263436	ENST00000583596	MIR3158-2	0.0829842	5.42933	0.296994	0.770308	0.996506	-5.06583
ENSG00000222532	86	ENSG00000222532	ENST00000410600	MIR1468	0.0813329	7.42809	0.287245	0.777627	0.996506	-5.16109
ENSG00000207755	100	ENSG00000207755	ENST00000385022	MIR450A2	0.0807915	7.28518	0.241465	0.812275	0.996506	-5.16256
ENSG00000266570	58	ENSG00000266570	ENST00000580400	MIR5579	0.0795819	3.00821	0.167916	0.868763	0.996506	-4.92052
ENSG00000211137	85	ENSG00000211137	ENST00000388402	MIR190A	0.0715768	8.75187	0.260163	0.79807	0.996506	-5.2164
ENSG00000199053	83	ENSG00000199053	ENST00000362183	MIR324	0.0690933	6.05869	0.256421	0.800907	0.996506	-5.10359
ENSG00000207781	85	ENSG00000207781	ENST00000385047	MIR625	0.0689286	7.46673	0.297977	0.769571	0.996506	-5.18142
ENSG00000207582	88	ENSG00000207582	ENST00000384850	MIR30B	0.0676425	10.7714	0.211353	0.835291	0.996506	-5.29137
ENSG00000208036	82	ENSG00000208036	ENST00000385301	MIR106B	0.0667803	9.88562	0.414073	0.684341	0.996506	-5.23027
ENSG00000221767	149	ENSG00000221767	ENST00000408840	MIR1307	0.0657264	10.3809	0.40824	0.688531	0.996506	-5.23678
ENSG00000199032	87	ENSG00000199032	ENST00000362162	MIR425	0.0651834	10.3921	0.298735	0.769003	0.996506	-5.27363
ENSG00000207721	86	ENSG00000207721	ENST00000384988	MIR186	0.0647551	12.8795	0.364083	0.720583	0.996506	-5.2906
ENSG00000266235	90	ENSG00000266235	ENST00000582210	MIR3176	0.0619494	4.18781	0.153964	0.879572	0.996506	-5.01486
ENSG00000199135	75	ENSG00000199135	ENST00000362265	MIR101-1	0.0600206	8.36357	0.21653	0.831323	0.996506	-5.20923
ENSG00000207645	98	ENSG00000207645	ENST00000384913	MIR512-1	0.0587754	6.17235	0.272171	0.788986	0.996506	-5.12897
ENSG00000199004	72	ENSG00000199004	ENST00000362134	MIR21	0.058249	13.4902	0.321912	0.751704	0.996506	-5.30795
ENSG00000207619	94	ENSG00000207619	ENST00000384887	MIR585	0.05383	3.45621	0.0948493	0.925617	0.996506	-4.90832
ENSG00000207615	83	ENSG00000207615	ENST00000384883	MIR515-2	0.0513451	1.90668	0.104438	0.918125	0.996506	-4.87589
ENSG00000207925	85	ENSG00000207925	ENST00000385190	MIR516B2	0.0511289	3.65519	0.111179	0.912863	0.996506	-4.97656
ENSG00000207827	71	ENSG00000207827	ENST00000385092	MIR30A	0.0510174	13.1529	0.264871	0.794504	0.996506	-5.31372
ENSG00000199047	66	ENSG00000199047	ENST00000362177	MIR378A	0.0509762	11.9881	0.211487	0.835188	0.996506	-5.29816
ENSG00000221548	87	ENSG00000221548	ENST00000408621	MIR1283-2	0.0507244	3.39277	0.118845	0.906883	0.996506	-4.95963
ENSG00000207628	97	ENSG00000207628	ENST00000384896	MIR651	0.0499344	5.27247	0.154272	0.879333	0.996506	-5.05898
ENSG00000207788	87	ENSG00000207788	ENST00000385053	MIR519C	0.0457682	4.38727	0.125521	0.901681	0.996506	-5.06312
ENSG00000207616	83	ENSG00000207616	ENST00000384884	MIR515-1	0.0448572	2.08877	0.109811	0.913931	0.996506	-4.87285
ENSG00000216095	94	ENSG00000216095	ENST00000401276	MIR940	0.0446215	4.05596	0.0863286	0.932281	0.996506	-5.01987
ENSG00000207987	88	ENSG00000207987	ENST00000385252	MIR518E	0.0412982	2.37247	0.122205	0.904265	0.996506	-4.90452
ENSG00000198997	87	ENSG00000198997	ENST00000362127	MIR107	0.0407443	9.09196	0.190705	0.851165	0.996506	-5.25873
ENSG00000215939	77	ENSG00000215939	ENST00000401120	MIR873	0.0406887	7.9479	0.186308	0.854554	0.996506	-5.20323
ENSG00000211575	80	ENSG00000211575	ENST00000390220	MIR760	0.0405457	2.9757	0.0935579	0.926627	0.996506	-4.8861
ENSG00000207635	122	ENSG00000207635	ENST00000384903	MIR499A	0.0402091	5.34082	0.0803481	0.936961	0.996506	-4.93718
ENSG00000211563	79	ENSG00000211563	ENST00000390137	MIR338	0.038757	5.86679	0.172387	0.865304	0.996506	-5.10504
ENSG00000207950	80	ENSG00000207950	ENST00000385215	MIR296	0.0326857	7.43034	0.146191	0.885604	0.996506	-5.20612
ENSG00000199150	88	ENSG00000199150	ENST00000362280	MIRLET7G	0.0325983	4.73162	0.0908644	0.928733	0.996506	-5.02273
ENSG00000207613	110	ENSG00000207613	ENST00000384881	MIR181C	0.0318046	7.5095	0.142133	0.888757	0.996506	-5.17637
ENSG00000265611	120	ENSG00000265611	ENST00000582846	MIR5010	0.0308528	3.39333	0.0864759	0.932166	0.996506	-4.92821
ENSG00000207586	100	ENSG00000207586	ENST00000384854	MIR135A2	0.0307843	5.16874	0.101512	0.92041	0.996506	-5.08167
ENSG00000199177	71	ENSG00000199177	ENST00000362307	MIR31	0.027551	6.67535	0.079357	0.937737	0.996506	-5.17392
ENSG00000207970	97	ENSG00000207970	ENST00000385235	MIR660	0.0266572	10.1941	0.138541	0.891549	0.996506	-5.29704
ENSG00000208035	106	ENSG00000208035	ENST00000385300	MIR143	0.0265095	15.0274	0.0805307	0.936818	0.996506	-5.37101
ENSG00000207633	84	ENSG00000207633	ENST00000384901	MIR505	0.0234399	7.88188	0.113896	0.910743	0.996506	-5.22774
ENSG00000264725	76	ENSG00000264725	ENST00000581095	MIR3129	0.0191189	2.60269	0.0413666	0.967518	0.996506	-4.88521
ENSG00000199051	72	ENSG00000199051	ENST00000362181	MIR361	0.015758	11.295	0.0901279	0.929309	0.996506	-5.3138
ENSG00000199153	70	ENSG00000199153	ENST00000362283	MIR30D	0.0153302	14.7433	0.103142	0.919137	0.996506	-5.37049
ENSG00000265660	71	ENSG00000265660	ENST00000583819	MIR4664	0.0137292	2.76223	0.0360406	0.971698	0.996506	-4.90295
ENSG00000207555	87	ENSG00000207555	ENST00000384824	MIR520F	0.0125583	2.60076	0.0279087	0.978082	0.996506	-4.96959
ENSG00000207837	67	ENSG00000207837	ENST00000385102	MIR517B	0.0118767	4.22766	0.0388364	0.969503	0.996506	-5.04195
ENSG00000221540	69	ENSG00000221540	ENST00000408613	MIR1180	0.0116258	9.11169	0.0700271	0.945043	0.996506	-5.27787
ENSG00000207573	97	ENSG00000207573	ENST00000384841	MIR550A2	0.0104781	6.84645	0.0414196	0.967476	0.996506	-5.17205
ENSG00000207751	82	ENSG00000207751	ENST00000385018	MIR130B	0.00693881	11.554	0.040473	0.968219	0.996506	-5.32441
ENSG00000207624	85	ENSG00000207624	ENST00000384892	MIR194-1	0.00565381	5.61555	0.0220634	0.982671	0.996506	-5.10755
ENSG00000265483	53	ENSG00000265483	ENST00000585052	MIR4443	0.00534157	3.18627	0.0144573	0.988645	0.996506	-4.8981
ENSG00000207741	97	ENSG00000207741	ENST00000385008	MIR590	0.00501424	6.21038	0.0128772	0.989886	0.996506	-5.1301
ENSG00000211514	115	ENSG00000211514	ENST00000390180	MIR454	0.00451555	10.4213	0.0256055	0.97989	0.996506	-5.30468
ENSG00000207580	83	ENSG00000207580	ENST00000384848	MIR526B	0.00306324	3.31462	0.010329	0.991887	0.996506	-4.95438
ENSG00000265820	82	ENSG00000265820	ENST00000578255	MIR3177	0.00152441	4.19916	0.00472003	0.996293	0.996506	-5.00379
ENSG00000199001	111	ENSG00000199001	ENST00000362131	MIR448	0.00147339	4.30087	0.00444878	0.996506	0.996506	-5.05213
ENSG00000264661	85	ENSG00000264661	ENST00000580767	MIR3200	-0.00311043	4.37535	-0.0111996	0.991203	0.996506	-4.989
ENSG00000207644	98	ENSG00000207644	ENST00000384912	MIR512-2	-0.0067504	6.14374	-0.0274991	0.978403	0.996506	-5.14346
ENSG00000207563	97	ENSG00000207563	ENST00000384832	MIR23B	-0.00797212	9.60072	-0.0417648	0.967205	0.996506	-5.29452
ENSG00000211997	88	ENSG00000211997	ENST00000390708	MIR708	-0.00854622	9.94252	-0.0469662	0.963124	0.996506	-5.30071
ENSG00000211568	98	ENSG00000211568	ENST00000390142	MIR670	-0.00865703	6.63981	-0.028269	0.977799	0.996506	-5.1276
ENSG00000221063	92	ENSG00000221063	ENST00000408136	MIR1296	-0.0103494	7.75666	-0.0497505	0.96094	0.996506	-5.2205
ENSG00000221227	86	ENSG00000221227	ENST00000408300	MIR1305	-0.01128	3.58136	-0.0250571	0.980321	0.996506	-4.93822
ENSG00000199168	72	ENSG00000199168	ENST00000362298	MIR374A	-0.0125601	10.2193	-0.0616059	0.951643	0.996506	-5.2973
ENSG00000199121	77	ENSG00000199121	ENST00000362251	MIR26B	-0.0142192	13.7566	-0.066116	0.948108	0.996506	-5.35059
ENSG00000199060	95	ENSG00000199060	ENST00000362190	MIR22	-0.0143833	15.0071	-0.0621871	0.951187	0.996506	-5.38396
ENSG00000208034	75	ENSG00000208034	ENST00000385299	MIR92A2	-0.0151904	15.2007	-0.0945182	0.925876	0.996506	-5.3943
ENSG00000221035	68	ENSG00000221035	ENST00000408108	MIR486	-0.0155048	12.5438	-0.0433956	0.965925	0.996506	-5.32817
ENSG00000199122	99	ENSG00000199122	ENST00000362252	MIR148B	-0.0182585	11.6282	-0.110187	0.913637	0.996506	-5.31563
ENSG00000207936	99	ENSG00000207936	ENST00000385201	MIR146A	-0.0193357	3.16324	-0.0392129	0.969208	0.996506	-4.89842
ENSG00000207865	110	ENSG00000207865	ENST00000385130	MIR34A	-0.0201353	7.68784	-0.0880432	0.930939	0.996506	-5.20551
ENSG00000199066	94	ENSG00000199066	ENST00000362196	MIR330	-0.0230896	8.55329	-0.12486	0.902196	0.996506	-5.26676
ENSG00000207752	71	ENSG00000207752	ENST00000385019	MIR199A1	-0.0238618	4.99608	-0.0941241	0.926184	0.996506	-5.05974
ENSG00000199023	94	ENSG00000199023	ENST00000362153	MIR339	-0.0242899	7.63333	-0.130052	0.898153	0.996506	-5.20389
ENSG00000211538	84	ENSG00000211538	ENST00000390204	MIR501	-0.0248638	11.9693	-0.08931	0.929948	0.996506	-5.32557
ENSG00000207968	80	ENSG00000207968	ENST00000385233	MIR92A1	-0.0257	16.6815	-0.174045	0.864022	0.996506	-5.41824
ENSG00000207947	87	ENSG00000207947	ENST00000385212	MIR152	-0.026901	7.7063	-0.120595	0.905519	0.996506	-5.18379
ENSG00000207758	91	ENSG00000207758	ENST00000385025	MIR532	-0.0278761	11.0022	-0.120457	0.905627	0.996506	-5.31102
ENSG00000207708	95	ENSG00000207708	ENST00000384975	MIR141	-0.0283593	8.46394	-0.135376	0.89401	0.996506	-5.25019
ENSG00000207811	84	ENSG00000207811	ENST00000385076	MIR34B	-0.0297654	4.18514	-0.121816	0.904568	0.996506	-5.04308
ENSG00000207946	90	ENSG00000207946	ENST00000385211	MIR516B1	-0.0322557	6.3572	-0.145739	0.885955	0.996506	-5.15854
ENSG00000207698	70	ENSG00000207698	ENST00000384965	MIR32	-0.0329029	5.98082	-0.127591	0.900069	0.996506	-5.10687
ENSG00000198987	81	ENSG00000198987	ENST00000362117	MIR16-2	-0.0341831	13.04	-0.127396	0.900221	0.996506	-5.34758
ENSG00000208017	100	ENSG00000208017	ENST00000385282	MIR140	-0.0347976	10.8266	-0.155152	0.87865	0.996506	-5.3027
ENSG00000198973	70	ENSG00000198973	ENST00000362103	MIR375	-0.0367423	14.7681	-0.100362	0.921309	0.996506	-5.37831
ENSG00000207757	80	ENSG00000207757	ENST00000385024	MIR93	-0.0371842	12.1417	-0.218181	0.830058	0.996506	-5.31399
ENSG00000238517	83	ENSG00000238517	ENST00000459320	MIR1270-2	-0.0392394	5.09518	-0.165266	0.870813	0.996506	-5.07215
ENSG00000208037	82	ENSG00000208037	ENST00000385302	MIR320A	-0.0394083	11.3113	-0.182258	0.857679	0.996506	-5.30489
ENSG00000221104	146	ENSG00000221104	ENST00000408177	AC092865.1	-0.0404504	5.59567	-0.130686	0.897659	0.996506	-5.08242
ENSG00000207581	110	ENSG00000207581	ENST00000384849	MIR199B	-0.0416309	7.01909	-0.150063	0.882598	0.996506	-5.17254
ENSG00000221170	91	ENSG00000221170	ENST00000408243	MIR1304	-0.0423693	6.93061	-0.138426	0.891638	0.996506	-5.17562
ENSG00000208011	96	ENSG00000208011	ENST00000385276	MIR92B	-0.0476161	13.7319	-0.234613	0.817497	0.996506	-5.33617
ENSG00000207691	110	ENSG00000207691	ENST00000384958	MIR183	-0.0501171	9.39574	-0.206038	0.839371	0.996506	-5.28081
ENSG00000199097	98	ENSG00000199097	ENST00000362227	MIR424	-0.0505578	7.8871	-0.274295	0.787383	0.996506	-5.1741
ENSG00000266320	119	ENSG00000266320	ENST00000579518	MIR3909	-0.0511886	6.47286	-0.216557	0.831302	0.996506	-5.12706
ENSG00000207795	65	ENSG00000207795	ENST00000385060	MIR155	-0.054411	7.7205	-0.15832	0.876193	0.996506	-5.19877
ENSG00000207547	84	ENSG00000207547	ENST00000384816	MIR25	-0.0545361	13.2423	-0.245974	0.808843	0.996506	-5.32895
ENSG00000208009	89	ENSG00000208009	ENST00000385274	MIR130A	-0.0547632	12.0984	-0.283157	0.780702	0.996506	-5.30003
ENSG00000207631	99	ENSG00000207631	ENST00000384899	MIR641	-0.0558506	6.64415	-0.303044	0.765777	0.996506	-5.13268
ENSG00000207603	110	ENSG00000207603	ENST00000384871	MIR7-1	-0.055929	4.03767	-0.144731	0.886738	0.996506	-4.98887
ENSG00000266506	69	ENSG00000266506	ENST00000580339	AL121932.1	-0.0562589	7.2393	-0.175638	0.862791	0.996506	-5.20778
ENSG00000207792	90	ENSG00000207792	ENST00000385057	MIR151A	-0.0566404	13.3481	-0.343382	0.7358	0.996506	-5.30575
ENSG00000207990	110	ENSG00000207990	ENST00000385255	MIR182	-0.0570231	12.4054	-0.202269	0.842267	0.996506	-5.3206
ENSG00000221516	81	ENSG00000221516	ENST00000408589	AP002806.1	-0.0581062	1.39306	-0.100612	0.921114	0.996506	-4.87769
ENSG00000266104	59	ENSG00000266104	ENST00000582203	MIR4326	-0.0581544	5.11757	-0.237851	0.815028	0.996506	-5.0609
ENSG00000263945	110	ENSG00000263945	ENST00000582739	MIR548Y	-0.0584176	2.68533	-0.121183	0.905061	0.996506	-4.8383
ENSG00000264013	103	ENSG00000264013	ENST00000582157	MIR3938	-0.0594155	3.83471	-0.152453	0.880743	0.996506	-4.9127
ENSG00000207597	128	ENSG00000207597	ENST00000384865	MIR490	-0.0594504	9.61826	-0.181225	0.858476	0.996506	-5.2815
ENSG00000208013	98	ENSG00000208013	ENST00000385278	MIR652	-0.0606894	8.52871	-0.262376	0.796393	0.996506	-5.2323
ENSG00000208006	89	ENSG00000208006	ENST00000385271	MIR16-1	-0.0624429	11.4557	-0.239125	0.814057	0.996506	-5.30221
ENSG00000199024	78	ENSG00000199024	ENST00000362154	MIR103A2	-0.0640522	12.791	-0.30858	0.761639	0.996506	-5.30214
ENSG00000207791	112	ENSG00000207791	ENST00000385056	MIR497	-0.0665674	5.25794	-0.187596	0.853561	0.996506	-5.0997
ENSG00000198974	92	ENSG00000198974	ENST00000362104	MIR30E	-0.0676909	14.291	-0.345804	0.734014	0.996506	-5.31522
ENSG00000252270	72	ENSG00000252270	ENST00000516461	AC034205.1	-0.0702724	3.13064	-0.195425	0.847531	0.996506	-4.94977
ENSG00000207651	86	ENSG00000207651	ENST00000384918	MIR28	-0.0731591	13.5045	-0.314462	0.75725	0.996506	-5.31596
ENSG00000199165	92	ENSG00000199165	ENST00000362295	MIRLET7A1	-0.0748753	8.90481	-0.301714	0.766772	0.996506	-5.23656
ENSG00000209707	73	ENSG00000209707	ENST00000386972	MIR24-2	-0.0753562	7.63484	-0.366382	0.7189	0.996506	-5.14697
ENSG00000207710	69	ENSG00000207710	ENST00000384977	MIR20B	-0.075785	10.2694	-0.26371	0.795384	0.996506	-5.28046
ENSG00000199179	85	ENSG00000199179	ENST00000362309	MIRLET7I	-0.0798359	3.70273	-0.190305	0.851474	0.996506	-4.94289
ENSG00000211517	118	ENSG00000211517	ENST00000390183	MIR671	-0.0800938	8.55437	-0.325476	0.749056	0.996506	-5.21635
ENSG00000207944	96	ENSG00000207944	ENST00000385209	MIR574	-0.0801036	7.95988	-0.326049	0.74863	0.996506	-5.21089
ENSG00000199038	110	ENSG00000199038	ENST00000362168	MIR210	-0.0801111	10.4579	-0.292463	0.773707	0.996506	-5.26662
ENSG00000207726	96	ENSG00000207726	ENST00000384993	MIR455	-0.0804729	8.78487	-0.42969	0.673175	0.996506	-5.2094
ENSG00000207648	110	ENSG00000207648	ENST00000384915	MIR192	-0.08065	11.824	-0.336604	0.740808	0.996506	-5.27465
ENSG00000207602	81	ENSG00000207602	ENST00000384870	MIR106A	-0.080953	8.57777	-0.306634	0.763093	0.996506	-5.23849
ENSG00000252466	100	ENSG00000252466	ENST00000516657	MIR2115	-0.081492	3.7386	-0.216551	0.831306	0.996506	-4.9566
ENSG00000207771	97	ENSG00000207771	ENST00000385037	MIR550A1	-0.0841236	6.84795	-0.308859	0.761431	0.996506	-5.13855
ENSG00000207808	78	ENSG00000207808	ENST00000385073	MIR27A	-0.0872724	9.49702	-0.505953	0.619818	0.996506	-5.18913
ENSG00000207718	83	ENSG00000207718	ENST00000384985	MIR15A	-0.0897183	7.53116	-0.310341	0.760324	0.996506	-5.17666
ENSG00000208023	82	ENSG00000208023	ENST00000385288	MIR185	-0.0899468	5.78575	-0.341979	0.736835	0.996506	-5.06753
ENSG00000207617	81	ENSG00000207617	ENST00000384885	MIR24-1	-0.0903794	8.39557	-0.413137	0.685013	0.996506	-5.16768
ENSG00000199035	86	ENSG00000199035	ENST00000362165	MIR103A1	-0.0911736	11.3312	-0.41056	0.686863	0.996506	-5.24948
ENSG00000263473	70	ENSG00000263473	ENST00000583129	MIR548O2	-0.0963091	4.85986	-0.374807	0.712746	0.996506	-5.0259
ENSG00000212013	91	ENSG00000212013	ENST00000390724	MIR509-2	-0.0974583	4.00049	-0.248831	0.80667	0.996506	-4.99899
ENSG00000207600	97	ENSG00000207600	ENST00000384868	MIR598	-0.0998453	6.68103	-0.344386	0.735059	0.996506	-5.10598
ENSG00000207927	69	ENSG00000207927	ENST00000385192	MIR302A	-0.104544	13.8733	-0.598713	0.557781	0.996506	-5.22273
ENSG00000198986	74	ENSG00000198986	ENST00000362116	MIRLET7A3	-0.109451	8.87838	-0.470203	0.644581	0.996506	-5.18442
ENSG00000199085	68	ENSG00000199085	ENST00000362215	MIR148A	-0.110689	15.7342	-0.534634	0.600285	0.996506	-5.27616
ENSG00000207647	90	ENSG00000207647	ENST00000384914	MIR153-1	-0.111112	3.34353	-0.208962	0.837126	0.996506	-4.90541
ENSG00000266593	75	ENSG00000266593	ENST00000582691	MIR4713	-0.111479	2.1254	-0.210659	0.835824	0.996506	-4.85437
ENSG00000199130	87	ENSG00000199130	ENST00000362260	MIR365A	-0.111902	5.89834	-0.491735	0.629612	0.996506	-5.03532
ENSG00000199090	95	ENSG00000199090	ENST00000362220	MIR326	-0.112094	3.60978	-0.350352	0.730663	0.996506	-4.91551
ENSG00000207713	68	ENSG00000207713	ENST00000384980	MIR200C	-0.1132	7.9977	-0.444209	0.662865	0.996506	-5.16221
ENSG00000207767	90	ENSG00000207767	ENST00000385033	MIR516A1	-0.122455	4.36235	-0.4642	0.648783	0.996506	-4.97412
ENSG00000207965	97	ENSG00000207965	ENST00000385230	MIR629	-0.124053	5.77138	-0.340384	0.738014	0.996506	-5.06961
ENSG00000207605	92	ENSG00000207605	ENST00000384873	MIR191	-0.128279	15.5001	-0.84279	0.411819	0.996506	-5.10764
ENSG00000212027	72	ENSG00000212027	ENST00000390738	MIR374B	-0.129205	9.2013	-0.500412	0.623626	0.996506	-5.1836
ENSG00000264063	61	ENSG00000264063	ENST00000577708	MIR3687	-0.129337	3.69823	-0.335899	0.741329	0.996506	-4.97642
ENSG00000207745	84	ENSG00000207745	ENST00000385012	MIR17	-0.130271	11.4423	-0.581349	0.569139	0.996506	-5.18778
ENSG00000207709	75	ENSG00000207709	ENST00000384976	MIR197	-0.130895	10.1437	-0.513641	0.614552	0.996506	-5.19704
ENSG00000265537	94	ENSG00000265537	ENST00000580374	hsa-mir-3180-3	-0.132816	2.7495	-0.15248	0.880722	0.996506	-4.84675
ENSG00000221594	84	ENSG00000221594	ENST00000408667	MIR548F1	-0.135003	6.49074	-0.437799	0.667408	0.996506	-5.08249
ENSG00000207863	89	ENSG00000207863	ENST00000385128	MIR125B2	-0.141975	11.483	-0.553818	0.587392	0.996506	-5.18956
ENSG00000221419	90	ENSG00000221419	ENST00000408492	MIR1287	-0.142635	6.35012	-0.528977	0.604113	0.996506	-5.03608
ENSG00000211580	118	ENSG00000211580	ENST00000390225	MIR769	-0.150186	11.5137	-0.652781	0.523205	0.996506	-5.15092
ENSG00000207973	99	ENSG00000207973	ENST00000385238	MIR589	-0.155229	8.4081	-0.861865	0.401547	0.996506	-4.97336
ENSG00000207562	77	ENSG00000207562	ENST00000384831	MIR34C	-0.155853	7.9894	-0.74975	0.464332	0.996506	-5.03274
ENSG00000207779	98	ENSG00000207779	ENST00000385045	MIR15B	-0.160621	10.0015	-0.824403	0.421881	0.996506	-5.03623
ENSG00000222190	80	ENSG00000222190	ENST00000410258	MIR1910	-0.162581	5.443	-0.285434	0.778989	0.996506	-5.02455
ENSG00000221333	116	ENSG00000221333	ENST00000408406	MIR548K	-0.16325	7.61068	-0.81928	0.424712	0.996506	-4.96308
ENSG00000221510	114	ENSG00000221510	ENST00000408583	MIR548O	-0.165067	3.33748	-0.483244	0.635496	0.996506	-4.87545
ENSG00000207971	88	ENSG00000207971	ENST00000385236	MIR125B1	-0.166155	10.7053	-0.70148	0.493123	0.996506	-5.10744
ENSG00000207932	69	ENSG00000207932	ENST00000385197	MIR33A	-0.166292	5.26626	-0.603099	0.554931	0.996506	-4.96768
ENSG00000221133	136	ENSG00000221133	ENST00000408206	MIR1247	-0.167866	5.22954	-0.533113	0.601312	0.996506	-5.00389
ENSG00000216141	117	ENSG00000216141	ENST00000401322	MIR941-4	-0.167975	9.35801	-1.04433	0.311917	0.996506	-4.87007
ENSG00000207618	86	ENSG00000207618	ENST00000384886	MIR144	-0.169119	3.34067	-0.308888	0.761409	0.996506	-4.88542
ENSG00000207639	83	ENSG00000207639	ENST00000384907	MIR193B	-0.170385	7.60446	-0.583691	0.5676	0.996506	-5.09949
ENSG00000198975	73	ENSG00000198975	ENST00000362105	MIRLET7A2	-0.176902	7.68701	-0.700027	0.494006	0.996506	-5.02296
ENSG00000207934	81	ENSG00000207934	ENST00000385199	MIR654	-0.1924	2.78511	-0.491568	0.629728	0.996506	-4.851
ENSG00000207980	73	ENSG00000207980	ENST00000385245	MIR23A	-0.196995	8.9586	-0.954245	0.354213	0.996506	-4.92762
ENSG00000207953	110	ENSG00000207953	ENST00000385218	MIR212	-0.199512	3.58648	-0.448582	0.659774	0.996506	-4.8725
ENSG00000199059	97	ENSG00000199059	ENST00000362189	MIR135B	-0.200387	5.34932	-0.640732	0.530805	0.996506	-4.96764
ENSG00000207553	101	ENSG00000207553	ENST00000384822	MIR518C	-0.204667	3.18925	-0.53641	0.599085	0.996506	-4.89135
ENSG00000207596	85	ENSG00000207596	ENST00000384864	MIR194-2	-0.206958	5.90928	-0.664452	0.515903	0.996506	-4.96943
ENSG00000266437	71	ENSG00000266437	ENST00000579802	MIR4746	-0.207754	4.59688	-0.817404	0.425752	0.996506	-4.85578
ENSG00000199180	92	ENSG00000199180	ENST00000362310	MIR18A	-0.211883	9.1302	-1.04325	0.312403	0.996506	-4.87029
ENSG00000216009	78	ENSG00000216009	ENST00000401190	MIR874	-0.212032	8.71376	-1.06767	0.301579	0.996506	-4.83586
ENSG00000207700	88	ENSG00000207700	ENST00000384967	MIR145	-0.215364	10.5602	-0.590367	0.563225	0.996506	-5.1654
ENSG00000207714	97	ENSG00000207714	ENST00000384981	MIR584	-0.219708	4.43688	-0.487672	0.632424	0.996506	-4.93339
ENSG00000208014	96	ENSG00000208014	ENST00000385279	MIR653	-0.225264	6.93037	-1.05954	0.305153	0.996506	-4.7906
ENSG00000216195	117	ENSG00000216195	ENST00000401376	MIR941-2	-0.22775	9.32085	-1.48114	0.158073	0.996506	-4.48167
ENSG00000207777	110	ENSG00000207777	ENST00000385043	MIR10A	-0.22815	13.5841	-0.491993	0.629434	0.996506	-5.25021
ENSG00000266194	75	ENSG00000266194	ENST00000582720	MIR4661	-0.228946	5.14064	-0.655607	0.521431	0.996506	-4.94435
ENSG00000208015	65	ENSG00000208015	ENST00000385280	MIR362	-0.230816	7.53434	-0.801134	0.434838	0.996506	-4.96228
ENSG00000222326	80	ENSG00000222326	ENST00000410394	MIR1908	-0.230924	5.66773	-0.907605	0.377609	0.996506	-4.83959
ENSG00000207806	87	ENSG00000207806	ENST00000385071	MIR522	-0.231052	3.15306	-0.674526	0.509646	0.996506	-4.84539
ENSG00000221039	78	ENSG00000221039	ENST00000408112	MIR1286	-0.232183	2.19543	-0.418957	0.680841	0.996506	-4.82476
ENSG00000207705	73	ENSG00000207705	ENST00000384972	MIR129-1	-0.234044	4.8411	-0.914568	0.374052	0.996506	-4.79119
ENSG00000207568	110	ENSG00000207568	ENST00000384836	MIR203	-0.234254	6.84421	-0.581049	0.569336	0.996506	-5.01365
ENSG00000207735	87	ENSG00000207735	ENST00000385002	MIR520D	-0.234389	3.0107	-0.647461	0.526553	0.996506	-4.82561
ENSG00000207638	81	ENSG00000207638	ENST00000384906	MIR99A	-0.236921	8.77758	-0.618643	0.544895	0.996506	-5.10633
ENSG00000199149	71	ENSG00000199149	ENST00000362279	MIR20A	-0.237282	10.9354	-0.939093	0.361702	0.996506	-4.96895
ENSG00000199145	68	ENSG00000199145	ENST00000362275	MIR302D	-0.238646	11.9821	-1.25205	0.228621	0.996506	-4.72729
ENSG00000199080	119	ENSG00000199080	ENST00000362210	MIR133B	-0.239978	4.44823	-0.417439	0.681928	0.996506	-4.93431
ENSG00000252584	72	ENSG00000252584	ENST00000516775	AC023050.1	-0.241377	2.95225	-0.534218	0.600566	0.996506	-4.86937
ENSG00000199187	111	ENSG00000199187	ENST00000362317	MIR365B	-0.244909	5.86634	-1.15349	0.26572	0.996506	-4.68341
ENSG00000199058	73	ENSG00000199058	ENST00000362188	MIR302B	-0.249661	12.603	-0.937507	0.362492	0.996506	-4.99384
ENSG00000207960	87	ENSG00000207960	ENST00000385225	MIR153-2	-0.256327	3.07634	-0.635586	0.534069	0.996506	-4.80024
ENSG00000264462	180	ENSG00000264462	ENST00000581792	MIR3648	-0.256837	4.10972	-0.898126	0.382489	0.996506	-4.8077
ENSG00000264292	81	ENSG00000264292	ENST00000584559	MIR2467	-0.257412	4.99119	-0.6391	0.531838	0.996506	-4.92785
ENSG00000207744	110	ENSG00000207744	ENST00000385011	MIR10B	-0.262948	6.98027	-0.740995	0.469477	0.996506	-4.97375
ENSG00000199157	83	ENSG00000199157	ENST00000362287	MIR208A	-0.2635	9.32118	-1.06317	0.303551	0.996506	-4.85682
ENSG00000207717	96	ENSG00000207717	ENST00000384984	MIR551B	-0.266904	2.91102	-0.32009	0.753059	0.996506	-4.81928
ENSG00000253008	87	ENSG00000253008	ENST00000517199	MIR2355	-0.268917	3.94658	-0.862963	0.400961	0.996506	-4.77356
ENSG00000239776	57	ENSG00000239776	ENST00000488123	AC079949.1	-0.283709	7.49624	-1.29403	0.214097	0.996506	-4.63801
ENSG00000207951	97	ENSG00000207951	ENST00000385216	MIR561	-0.291295	6.65747	-1.23504	0.234716	0.996506	-4.64093
ENSG00000199102	68	ENSG00000199102	ENST00000362232	MIR302C	-0.294939	11.0177	-1.1362	0.272673	0.996506	-4.82044
ENSG00000207773	97	ENSG00000207773	ENST00000385039	MIR642A	-0.295344	5.64094	-0.57064	0.576204	0.996506	-4.98024
ENSG00000212024	95	ENSG00000212024	ENST00000390735	MIR550A3	-0.297177	4.80552	-1.04557	0.311363	0.996506	-4.71781
ENSG00000212014	75	ENSG00000212014	ENST00000390725	MIR509-3	-0.297303	4.22168	-0.747209	0.465822	0.996506	-4.85578
ENSG00000207797	109	ENSG00000207797	ENST00000385062	MIR187	-0.300185	5.78219	-0.57691	0.572062	0.996506	-5.01831
ENSG00000207656	84	ENSG00000207656	ENST00000384923	MIR489	-0.303844	6.56271	-1.20765	0.244801	0.996506	-4.67206
ENSG00000221366	85	ENSG00000221366	ENST00000408439	MIR1306	-0.309577	5.20601	-1.09829	0.288397	0.996506	-4.70628
ENSG00000202569	73	ENSG00000202569	ENST00000365699	MIR146B	-0.317753	9.62687	-0.791878	0.440062	0.996506	-5.03759
ENSG00000221697	80	ENSG00000221697	ENST00000408770	MIR1275	-0.31937	4.07653	-0.530765	0.602902	0.996506	-4.90025
ENSG00000263813	68	ENSG00000263813	ENST00000581102	MIR3679	-0.324364	2.86679	-0.549248	0.59045	0.996506	-4.80118
ENSG00000207570	87	ENSG00000207570	ENST00000384838	MIR9-2	-0.333675	6.5413	-1.12442	0.277488	0.996506	-4.72313
ENSG00000207594	85	ENSG00000207594	ENST00000384862	MIR520A	-0.335551	4.43846	-1.35288	0.194981	0.996506	-4.5145
ENSG00000266463	64	ENSG00000266463	ENST00000579556	MIR3196	-0.33712	3.80371	-0.922248	0.370154	0.996506	-4.77191
ENSG00000208022	98	ENSG00000208022	ENST00000385287	MIR618	-0.340417	3.07347	-1.06284	0.303697	0.996506	-4.65713
ENSG00000207926	90	ENSG00000207926	ENST00000385191	MIR135A1	-0.360189	5.84391	-1.19756	0.2486	0.996506	-4.65359
ENSG00000207933	108	ENSG00000207933	ENST00000385198	MIR9-1	-0.360453	6.51114	-1.19669	0.24893	0.996506	-4.67105
ENSG00000215998	91	ENSG00000215998	ENST00000401179	MIR935	-0.361134	7.30432	-1.64408	0.119742	0.996506	-4.29266
ENSG00000215938	79	ENSG00000215938	ENST00000401119	MIR190B	-0.362023	2.89337	-0.647465	0.526551	0.996506	-4.78352
ENSG00000266192	89	ENSG00000266192	ENST00000582890	MIR1260B	-0.36305	1.92637	-0.773723	0.450423	0.996506	-4.73586
ENSG00000221598	66	ENSG00000221598	ENST00000408671	MIR1249	-0.366181	3.23411	-0.629955	0.537654	0.996506	-4.80077
ENSG00000207608	97	ENSG00000207608	ENST00000384876	MIR127	-0.367683	5.06403	-1.28422	0.217423	0.996506	-4.57113
ENSG00000221067	94	ENSG00000221067	ENST00000408140	MIR1280	-0.370776	4.44093	-1.4759	0.159458	0.996506	-4.42741
ENSG00000221703	72	ENSG00000221703	ENST00000408776	MIR302E	-0.376972	3.32728	-1.01518	0.32519	0.996506	-4.68919
ENSG00000207799	90	ENSG00000207799	ENST00000385064	MIR520G	-0.389009	2.51994	-1.2212	0.239773	0.996506	-4.56139
ENSG00000199077	90	ENSG00000199077	ENST00000362207	MIR129-2	-0.389013	5.88919	-1.21012	0.243878	0.996506	-4.63818
ENSG00000266232	84	ENSG00000266232	ENST00000581887	MIR3178	-0.397554	2.64221	-0.908366	0.377219	0.996506	-4.74112
ENSG00000207585	137	ENSG00000207585	ENST00000384853	MIR181D	-0.399615	5.76542	-0.972457	0.345356	0.996506	-4.78013
ENSG00000207589	115	ENSG00000207589	ENST00000384857	MIR508	-0.403443	3.58145	-0.844402	0.410944	0.996506	-4.75072
ENSG00000241781	57	ENSG00000241781	ENST00000463508	AL161626.1	-0.403961	5.353	-1.16004	0.263118	0.996506	-4.68114
ENSG00000199172	94	ENSG00000199172	ENST00000362302	MIR331	-0.412067	8.30365	-0.96056	0.351124	0.996506	-4.9041
ENSG00000221251	86	ENSG00000221251	ENST00000408324	MIR1263	-0.421285	2.99707	-0.94823	0.357173	0.996506	-4.68729
ENSG00000207609	84	ENSG00000207609	ENST00000384877	MIR491	-0.422646	3.96263	-1.0608	0.304596	0.996506	-4.67363
ENSG00000266638	85	ENSG00000266638	ENST00000579470	MIR3676	-0.427907	5.41063	-1.45873	0.16407	0.996506	-4.44733
ENSG00000207819	90	ENSG00000207819	ENST00000385084	MIR9-3	-0.431974	8.4122	-1.38288	0.185777	0.996506	-4.56119
ENSG00000207862	83	ENSG00000207862	ENST00000385127	MIR518B	-0.434691	4.08473	-1.02753	0.319516	0.996506	-4.72104
ENSG00000264355	84	ENSG00000264355	ENST00000577275	AC008738.2	-0.446335	8.79255	-1.33616	0.200267	0.996506	-4.62039
ENSG00000199161	85	ENSG00000199161	ENST00000362291	MIR126	-0.44708	11.2692	-1.226	0.238012	0.996506	-4.73578
ENSG00000207981	88	ENSG00000207981	ENST00000385246	MIR519D	-0.456055	2.23405	-1.18182	0.254615	0.996506	-4.57543
ENSG00000208005	71	ENSG00000208005	ENST00000385270	MIR503	-0.466526	4.1872	-1.25528	0.227476	0.996506	-4.56135
ENSG00000238367	91	ENSG00000238367	ENST00000459007	MIR2113	-0.483863	4.77406	-1.11431	0.281671	0.996506	-4.68553
ENSG00000265178	67	ENSG00000265178	ENST00000580969	MIR4728	-0.511442	3.17722	-1.19274	0.250432	0.996506	-4.57801
ENSG00000207607	90	ENSG00000207607	ENST00000384875	MIR200A	-0.528487	2.74547	-1.13816	0.271879	0.996506	-4.59964
ENSG00000207764	102	ENSG00000207764	ENST00000347538	MIR133A2	-0.532746	13.286	-1.0187	0.323566	0.996506	-4.9344
ENSG00000207786	88	ENSG00000207786	ENST00000385052	MIR133A1	-0.547647	11.739	-1.06186	0.304131	0.996506	-4.88082
ENSG00000264864	87	ENSG00000264864	ENST00000579844	MIR3613	-0.549194	4.33086	-1.01311	0.326148	0.996506	-4.70166
ENSG00000221760	112	ENSG00000221760	ENST00000408833	MIR548J	-0.566122	2.88167	-1.5537	0.139892	0.996506	-4.37479
ENSG00000199017	77	ENSG00000199017	ENST00000362147	MIR1-1	-0.584487	9.94055	-0.922805	0.369872	0.996506	-4.93314
ENSG00000221033	129	ENSG00000221033	ENST00000408106	MIR1272	-0.60196	2.09918	-1.1362	0.272674	0.996506	-4.59505
ENSG00000215991	77	ENSG00000215991	ENST00000401172	MIR208B	-0.605897	4.48224	-0.775248	0.449546	0.996506	-4.7919
ENSG00000207929	87	ENSG00000207929	ENST00000385194	MIR195	-0.610927	5.47818	-2.44882	0.0262886	0.996506	-3.47753
ENSG00000266007	64	ENSG00000266007	ENST00000582110	AP000318.1	-0.623528	4.643	-1.01057	0.327325	0.996506	-4.70286
ENSG00000207694	85	ENSG00000207694	ENST00000384961	MIR1-2	-0.635218	8.45359	-0.959098	0.351838	0.996506	-4.85416
ENSG00000207711	85	ENSG00000207711	ENST00000384978	MIR525	-0.651628	4.01204	-1.96846	0.0666654	0.996506	-4.01341
ENSG00000264342	100	ENSG00000264342	ENST00000584845	MIR3660	-0.736218	2.99535	-1.51777	0.148662	0.996506	-4.40784
ENSG00000211578	111	ENSG00000211578	ENST00000390223	MIR766	-0.737851	6.01758	-1.73941	0.10124	0.996506	-4.1927
ENSG00000208000	94	ENSG00000208000	ENST00000385265	MIR509-1	-0.878844	4.06104	-2.09694	0.0523143	0.996506	-3.91273
ENSG00000199143	69	ENSG00000199143	ENST00000362273	MIR373	-0.900551	11.6317	-3.18087	0.00583072	0.814357	-2.32126
ENSG00000199095	67	ENSG00000199095	ENST00000362225	MIR372	-0.945673	11.7225	-4.05907	0.000918594	0.302094	-1.12362
ENSG00000199107	79	ENSG00000199107	ENST00000362237	MIR409	-0.966993	1.73647	-1.31691	0.206496	0.996506	-4.51258
ENSG00000199031	67	ENSG00000199031	ENST00000362161	MIR371A	-1.07151	12.0857	-3.84434	0.00144198	0.302094	-1.39542

## Sheet: d10_NKX2-5_NullvsHet.
EnsGeneID	EnsTransID	GeneName	logFC	AveExpr	t	P.Value	adj.P.Val	B
ENSG00000207615	ENST00000384883	MIR515-2	-1.26656	1.90668	-2.32939	0.0333225	0.457106	-3.48443
ENSG00000266007	ENST00000582110	AP000318.1	-1.22382	4.643	-2.67745	0.0165603	0.347655	-3.1431
ENSG00000221184	ENST00000408257	MIR1254-1	-1.18606	2.23127	-2.09808	0.0522005	0.497091	-3.85102
ENSG00000207620	ENST00000384888	MIR516A2	-1.09415	4.43695	-3.85306	0.00141576	0.20433	-0.884753
ENSG00000202601	ENST00000365731	MIR582	-1.06259	2.56066	-2.41605	0.0280647	0.457106	-3.39033
ENSG00000207616	ENST00000384884	MIR515-1	-0.957623	2.08877	-2.22178	0.041136	0.457106	-3.65328
ENSG00000207800	ENST00000385065	MIR504	-0.901173	7.32008	-3.02444	0.00808724	0.329579	-2.57187
ENSG00000266463	ENST00000579556	MIR3196	-0.865587	3.80371	-2.32158	0.0338393	0.457106	-3.62447
ENSG00000207799	ENST00000385064	MIR520G	-0.840251	2.51994	-2.6452	0.0176858	0.347655	-3.00927
ENSG00000221516	ENST00000408589	AP002806.1	-0.780627	1.39306	-1.17332	0.257908	0.690193	-4.92821
ENSG00000252584	ENST00000516775	AC023050.1	-0.775765	2.95225	-1.73649	0.101768	0.651862	-4.45305
ENSG00000266006	ENST00000577388	MIR4488	-0.735314	2.35116	-1.12625	0.276736	0.690193	-4.97229
ENSG00000207767	ENST00000385033	MIR516A1	-0.732886	4.36235	-2.93404	0.00976094	0.329579	-2.6006
ENSG00000207644	ENST00000384912	MIR512-2	-0.7023	6.14374	-2.86848	0.0111817	0.329579	-2.77404
ENSG00000207925	ENST00000385190	MIR516B2	-0.668904	3.65519	-1.53401	0.144643	0.664348	-4.80011
ENSG00000211580	ENST00000390225	MIR769	-0.6521	11.5137	-2.86387	0.0112886	0.329579	-2.94208
ENSG00000207982	ENST00000385247	MIR548B	-0.627041	3.36982	-2.22572	0.0408225	0.457106	-3.79045
ENSG00000222190	ENST00000410258	MIR1910	-0.614158	5.443	-1.37457	0.188288	0.664348	-5.25861
ENSG00000207580	ENST00000384848	MIR526B	-0.606449	3.31462	-2.10008	0.0520024	0.497091	-3.93907
ENSG00000199109	ENST00000362239	MIR411	-0.589719	3.23427	-1.75866	0.0978214	0.651862	-4.49112
ENSG00000221406	ENST00000408479	MIR320B2	-0.588468	4.47593	-1.19273	0.250434	0.690193	-5.26315
ENSG00000263963	ENST00000580862	MIR4461	-0.57617	2.94105	-1.8839	0.0779586	0.583298	-4.40213
ENSG00000264585	ENST00000578365	MIR4449	-0.576039	3.66786	-1.65858	0.116753	0.651862	-4.64302
ENSG00000265178	ENST00000580969	MIR4728	-0.567237	3.17722	-1.78245	0.0937384	0.651862	-4.5263
ENSG00000207758	ENST00000385025	MIR532	-0.551449	11.0022	-2.38949	0.029587	0.457106	-3.81271
ENSG00000199085	ENST00000362215	MIR148A	-0.548255	15.7342	-2.75397	0.0141585	0.329579	-3.24486
ENSG00000207965	ENST00000385230	MIR629	-0.547683	5.77138	-1.62181	0.124461	0.651862	-4.87094
ENSG00000221760	ENST00000408833	MIR548J	-0.537014	2.88167	-1.6565	0.117177	0.651862	-4.57367
ENSG00000266570	ENST00000580400	MIR5579	-0.516533	3.00821	-1.15223	0.266221	0.690193	-5.16627
ENSG00000264292	ENST00000584559	MIR2467	-0.512717	4.99119	-1.40685	0.178679	0.664348	-5.10487
ENSG00000207696	ENST00000384963	MIR659	-0.506784	3.05365	-1.57814	0.134178	0.664348	-4.76704
ENSG00000252466	ENST00000516657	MIR2115	-0.498392	3.7386	-1.49975	0.153231	0.664348	-4.88346
ENSG00000264338	ENST00000580761	AL359973.1	-0.49807	4.01716	-1.30937	0.208976	0.664348	-5.29255
ENSG00000199001	ENST00000362131	MIR448	-0.491	4.30087	-1.44483	0.167885	0.664348	-4.95007
ENSG00000266232	ENST00000581887	MIR3178	-0.486839	2.64221	-0.904981	0.378956	0.778346	-5.23545
ENSG00000207735	ENST00000385002	MIR520D	-0.479158	3.0107	-1.31231	0.208007	0.664348	-4.9546
ENSG00000199135	ENST00000362265	MIR101-1	-0.477928	8.36357	-1.88472	0.0778414	0.583298	-4.63533
ENSG00000221039	ENST00000408112	MIR1286	-0.470029	2.19543	-0.885648	0.388978	0.789684	-5.28348
ENSG00000221493	ENST00000408566	MIR320C1	-0.469875	3.50204	-0.587829	0.564886	0.866986	-5.59119
ENSG00000266320	ENST00000579518	MIR3909	-0.468118	6.47286	-2.14871	0.0473767	0.496271	-4.10498
ENSG00000207570	ENST00000384838	MIR9-2	-0.466922	6.5413	-1.64515	0.11952	0.651862	-4.8658
ENSG00000266545	ENST00000585138	MIR5701-2	-0.464945	4.08043	-1.32008	0.205459	0.664348	-5.14815
ENSG00000199122	ENST00000362252	MIR148B	-0.46308	11.6282	-2.85426	0.0115154	0.329579	-2.96718
ENSG00000208017	ENST00000385282	MIR140	-0.447237	10.8266	-2.01465	0.0611395	0.534122	-4.45758
ENSG00000207594	ENST00000384862	MIR520A	-0.445143	4.43846	-1.76349	0.0969807	0.651862	-4.53557
ENSG00000207628	ENST00000384896	MIR651	-0.43405	5.27247	-1.57931	0.133909	0.664348	-4.94614
ENSG00000207645	ENST00000384913	MIR512-1	-0.429755	6.17235	-1.94537	0.0695926	0.560756	-4.36904
ENSG00000207933	ENST00000385198	MIR9-1	-0.429473	6.51114	-1.4727	0.160309	0.664348	-5.09394
ENSG00000221170	ENST00000408243	MIR1304	-0.41668	6.93061	-1.38225	0.185967	0.664348	-5.22944
ENSG00000221017	ENST00000408090	MIR1323	-0.412536	6.11902	-1.35275	0.19502	0.664348	-5.21258
ENSG00000264624	ENST00000581999	MIR3615	-0.410536	7.59887	-1.31987	0.205529	0.664348	-5.38976
ENSG00000207811	ENST00000385076	MIR34B	-0.409285	4.18514	-1.63725	0.121173	0.651862	-4.69503
ENSG00000266192	ENST00000582890	MIR1260B	-0.407107	1.92637	-0.819043	0.424843	0.811505	-5.25752
ENSG00000221697	ENST00000408770	MIR1275	-0.400249	4.07653	-0.794737	0.438445	0.811505	-5.6759
ENSG00000199065	ENST00000362195	MIR101-2	-0.395225	9.61347	-1.69348	0.10982	0.651862	-4.9463
ENSG00000207960	ENST00000385225	MIR153-2	-0.394405	3.07634	-1.23523	0.234651	0.682769	-5.16507
ENSG00000207966	ENST00000385231	MIR29C	-0.393857	2.73453	-1.35136	0.195456	0.664348	-5.01236
ENSG00000207568	ENST00000384836	MIR203	-0.389346	6.84421	-1.18541	0.253235	0.690193	-5.56094
ENSG00000207981	ENST00000385246	MIR519D	-0.389074	2.23405	-1.04344	0.312319	0.742829	-5.14673
ENSG00000263785	ENST00000580839	MIR3182	-0.38485	4.25398	-1.29893	0.212452	0.664348	-5.18991
ENSG00000199071	ENST00000362201	MIR423	-0.383583	14.1467	-1.34199	0.198412	0.664348	-5.50743
ENSG00000199149	ENST00000362279	MIR20A	-0.374601	10.9354	-1.49749	0.153813	0.664348	-5.23527
ENSG00000207819	ENST00000385084	MIR9-3	-0.371648	8.4122	-1.2195	0.240399	0.690193	-5.51864
ENSG00000207710	ENST00000384977	MIR20B	-0.361311	10.2694	-1.25425	0.227839	0.677053	-5.52274
ENSG00000207947	ENST00000385212	MIR152	-0.357316	7.7063	-1.8219	0.0872947	0.630629	-4.72104
ENSG00000266019	ENST00000582661	MIR3609	-0.349783	4.94429	-0.792432	0.439749	0.811505	-5.71855
ENSG00000253008	ENST00000517199	MIR2355	-0.342655	3.94658	-1.33833	0.199575	0.664348	-5.15487
ENSG00000207618	ENST00000384886	MIR144	-0.342427	3.34067	-0.799967	0.435495	0.811505	-5.60719
ENSG00000207757	ENST00000385024	MIR93	-0.341519	12.1417	-2.01422	0.0611882	0.534122	-4.47694
ENSG00000264803	ENST00000578683	MIR378C	-0.33921	3.10955	-1.24198	0.232215	0.680407	-5.21751
ENSG00000199168	ENST00000362298	MIR374A	-0.332375	10.2193	-1.67067	0.114308	0.651862	-4.98725
ENSG00000207990	ENST00000385255	MIR182	-0.331762	12.4054	-1.17753	0.256273	0.690193	-5.64768
ENSG00000207547	ENST00000384816	MIR25	-0.324482	13.2423	-1.4701	0.161005	0.664348	-5.31276
ENSG00000207987	ENST00000385252	MIR518E	-0.315423	2.37247	-0.814924	0.427129	0.811505	-5.27654
ENSG00000211589	ENST00000390234	MIR744	-0.314783	10.4622	-0.999261	0.332603	0.757394	-5.8044
ENSG00000266194	ENST00000582720	MIR4661	-0.310392	5.14064	-0.943756	0.359386	0.765752	-5.60854
ENSG00000221333	ENST00000408406	MIR548K	-0.308197	7.61068	-1.62724	0.123296	0.651862	-4.96549
ENSG00000207970	ENST00000385235	MIR660	-0.305684	10.1941	-1.59534	0.130277	0.664348	-5.08403
ENSG00000207602	ENST00000384870	MIR106A	-0.305593	8.57777	-1.15584	0.264783	0.690193	-5.59465
ENSG00000207600	ENST00000384868	MIR598	-0.30385	6.68103	-1.16034	0.263002	0.690193	-5.51981
ENSG00000207870	ENST00000385135	MIR221	-0.302303	9.81199	-1.51104	0.150355	0.664348	-5.191
ENSG00000265660	ENST00000583819	MIR4664	-0.300847	2.76223	-0.850611	0.407586	0.802138	-5.4101
ENSG00000221767	ENST00000408840	MIR1307	-0.299567	10.3809	-1.90068	0.0755908	0.583298	-4.64034
ENSG00000207784	ENST00000385050	MIR542	-0.299098	7.15064	-1.03231	0.317342	0.742829	-5.73468
ENSG00000241781	ENST00000463508	AL161626.1	-0.293244	5.353	-0.811655	0.428949	0.811505	-5.68498
ENSG00000221419	ENST00000408492	MIR1287	-0.289241	6.35012	-1.20321	0.246467	0.690193	-5.46399
ENSG00000207562	ENST00000384831	MIR34C	-0.288324	7.9894	-1.36805	0.190281	0.664348	-5.29899
ENSG00000207951	ENST00000385216	MIR561	-0.287541	6.65747	-1.29889	0.212465	0.664348	-5.33616
ENSG00000264141	ENST00000583386	MIR3928	-0.287378	2.91305	-0.687329	0.501758	0.822838	-5.66434
ENSG00000221563	ENST00000408636	MIR1269A	-0.284867	10.8857	-1.41211	0.17715	0.664348	-5.36036
ENSG00000265201	ENST00000584153	MIR4677	-0.281799	4.49157	-0.926969	0.367771	0.765752	-5.61769
ENSG00000264013	ENST00000582157	MIR3938	-0.281709	3.83471	-1.02734	0.319605	0.743969	-5.52273
ENSG00000207797	ENST00000385062	MIR187	-0.281574	5.78219	-0.54222	0.59517	0.875028	-5.91386
ENSG00000207839	ENST00000385104	MIR33B	-0.279707	2.9724	-0.760012	0.458346	0.811505	-5.52046
ENSG00000199035	ENST00000362165	MIR103A1	-0.27941	11.3312	-1.28263	0.217968	0.671005	-5.51981
ENSG00000221011	ENST00000408084	AC079804.1	-0.275684	6.46912	-0.851473	0.407122	0.802138	-5.74886
ENSG00000207631	ENST00000384899	MIR641	-0.274975	6.64415	-1.5414	0.142843	0.664348	-5.01646
ENSG00000207975	ENST00000385240	MIR181B1	-0.274873	8.36716	-1.00724	0.328872	0.757394	-5.77045
ENSG00000207589	ENST00000384857	MIR508	-0.272867	3.58145	-0.726679	0.477964	0.811505	-5.69406
ENSG00000221594	ENST00000408667	MIR548F1	-0.272286	6.49074	-0.926637	0.367939	0.765752	-5.70533
ENSG00000264462	ENST00000581792	MIR3648	-0.271891	4.10972	-0.865996	0.399345	0.799398	-5.50148
ENSG00000198997	ENST00000362127	MIR107	-0.267683	9.09196	-1.30581	0.210157	0.664348	-5.45842
ENSG00000211568	ENST00000390142	MIR670	-0.267404	6.63981	-1.08067	0.295928	0.712608	-5.67788
ENSG00000199023	ENST00000362153	MIR339	-0.2661	7.63333	-1.50569	0.151712	0.664348	-5.13896
ENSG00000208034	ENST00000385299	MIR92A2	-0.2639	15.2007	-1.63311	0.122046	0.651862	-5.12822
ENSG00000215939	ENST00000401120	MIR873	-0.258846	7.9479	-1.27923	0.219132	0.671005	-5.45123
ENSG00000199024	ENST00000362154	MIR103A2	-0.252881	12.791	-1.24648	0.230602	0.680407	-5.5942
ENSG00000266751	ENST00000577394	MIR3661	-0.251627	5.30567	-1.10371	0.286108	0.703737	-5.48543
ENSG00000207567	ENST00000384835	MIR142	-0.250978	3.16081	-0.720033	0.481934	0.811505	-5.59731
ENSG00000221147	ENST00000408220	MIR1270-1	-0.250381	5.05661	-0.950434	0.356087	0.765752	-5.58938
ENSG00000207827	ENST00000385092	MIR30A	-0.248762	13.1529	-1.35012	0.195846	0.664348	-5.49039
ENSG00000207745	ENST00000385012	MIR17	-0.245474	11.4423	-1.09918	0.288019	0.703737	-5.71855
ENSG00000238742	ENST00000459421	MIR2110	-0.242044	6.56166	-0.835759	0.415648	0.81003	-5.81927
ENSG00000207812	ENST00000385077	MIR19B2	-0.238769	7.9731	-0.735928	0.47247	0.811505	-5.9827
ENSG00000207651	ENST00000384918	MIR28	-0.237686	13.5045	-1.0357	0.315807	0.742829	-5.8331
ENSG00000207725	ENST00000384992	MIR222	-0.22731	10.051	-0.681539	0.505317	0.822838	-6.03995
ENSG00000199095	ENST00000362225	MIR372	-0.222997	11.7225	-0.945692	0.358427	0.765752	-5.86337
ENSG00000207863	ENST00000385128	MIR125B2	-0.222788	11.483	-0.924197	0.369169	0.765752	-5.92983
ENSG00000199004	ENST00000362134	MIR21	-0.22227	13.4902	-1.27776	0.219638	0.671005	-5.58381
ENSG00000202641	ENST00000365771	MIR484	-0.213354	11.4459	-1.40836	0.178237	0.664348	-5.36127
ENSG00000207837	ENST00000385102	MIR517B	-0.210005	4.22766	-0.683125	0.50434	0.822838	-5.69051
ENSG00000198995	ENST00000362125	MIR340	-0.204738	10.725	-0.938281	0.362106	0.765752	-5.88267
ENSG00000207739	ENST00000385006	MIR218-2	-0.201627	7.85614	-0.727567	0.477434	0.811505	-6.01108
ENSG00000207744	ENST00000385011	MIR10B	-0.198027	6.98027	-0.595286	0.560013	0.866986	-5.99162
ENSG00000221423	ENST00000408496	AL031602.1	-0.194924	6.54183	-0.659226	0.519165	0.833044	-5.89604
ENSG00000207585	ENST00000384853	MIR181D	-0.194697	5.76542	-0.564406	0.580337	0.871546	-5.9854
ENSG00000207968	ENST00000385233	MIR92A1	-0.194121	16.6815	-1.30692	0.209788	0.664348	-5.60054
ENSG00000207957	ENST00000385222	MIR105-1	-0.19245	2.84437	-0.431968	0.671553	0.882072	-5.61684
ENSG00000208036	ENST00000385301	MIR106B	-0.191915	9.88562	-1.20262	0.246691	0.690193	-5.58201
ENSG00000207560	ENST00000384829	MIR19B1	-0.18925	9.41236	-0.571274	0.575784	0.871546	-6.12384
ENSG00000198974	ENST00000362104	MIR30E	-0.187977	14.291	-1.00298	0.330861	0.757394	-5.90314
ENSG00000221634	ENST00000408707	MIR1276	-0.182662	5.06824	-0.713048	0.486129	0.811505	-5.80979
ENSG00000211562	ENST00000390136	AC103686.1	-0.180923	3.34588	-0.20744	0.838294	0.955086	-5.69984
ENSG00000199177	ENST00000362307	MIR31	-0.177977	6.67535	-0.508662	0.61796	0.880161	-5.98182
ENSG00000216090	ENST00000401271	MIR937	-0.175196	3.01891	-0.385507	0.70496	0.892381	-5.88251
ENSG00000211517	ENST00000390183	MIR671	-0.174299	8.55437	-0.73432	0.473422	0.811505	-5.9916
ENSG00000207648	ENST00000384915	MIR192	-0.172174	11.824	-0.737121	0.471764	0.811505	-6.05919
ENSG00000239776	ENST00000488123	AC079949.1	-0.17171	7.49624	-0.724864	0.479046	0.811505	-5.87584
ENSG00000221136	ENST00000408209	AC131094.1	-0.171572	3.4823	-0.443269	0.663531	0.880161	-5.837
ENSG00000207613	ENST00000384881	MIR181C	-0.170479	7.5095	-0.850272	0.407769	0.802138	-5.87341
ENSG00000199153	ENST00000362283	MIR30D	-0.169356	14.7433	-1.18936	0.251719	0.690193	-5.71846
ENSG00000199047	ENST00000362177	MIR378A	-0.169351	11.9881	-0.74467	0.467313	0.811505	-6.07946
ENSG00000207619	ENST00000384887	MIR585	-0.167563	3.45621	-0.395379	0.697806	0.889174	-5.88513
ENSG00000207950	ENST00000385215	MIR296	-0.167386	7.43034	-0.741435	0.469218	0.811505	-5.88715
ENSG00000207595	ENST00000384863	MIR181A2	-0.166104	11.9345	-0.713935	0.485595	0.811505	-6.09427
ENSG00000264405	ENST00000577744	MIR3913-1	-0.164964	3.17542	-0.593801	0.560981	0.866986	-5.74594
ENSG00000221104	ENST00000408177	AC092865.1	-0.1606	5.59567	-0.610197	0.550336	0.863636	-5.95916
ENSG00000207751	ENST00000385018	MIR130B	-0.159072	11.554	-0.929916	0.36629	0.765752	-5.88461
ENSG00000199179	ENST00000362309	MIRLET7I	-0.158981	3.70273	-0.446785	0.661043	0.880161	-5.82595
ENSG00000208007	ENST00000385272	MIR502	-0.158111	7.78222	-0.628616	0.538508	0.851452	-6.01771
ENSG00000207737	ENST00000385004	MIR181B2	-0.157324	9.99685	-0.591163	0.562704	0.866986	-6.12692
ENSG00000207730	ENST00000384997	MIR200B	-0.157104	6.53407	-0.466714	0.647022	0.880161	-5.99758
ENSG00000207948	ENST00000385213	MIR328	-0.155764	7.81029	-0.772668	0.451029	0.811505	-5.94362
ENSG00000198976	ENST00000362106	MIR429	-0.152101	3.26013	-0.40272	0.692506	0.889174	-5.79124
ENSG00000263436	ENST00000583596	MIR3158-2	-0.141054	5.42933	-0.545745	0.5928	0.875028	-5.92803
ENSG00000207638	ENST00000384906	MIR99A	-0.140273	8.77758	-0.394363	0.698542	0.889174	-6.21416
ENSG00000198984	ENST00000362114	MIR345	-0.137105	10.2018	-0.897872	0.382621	0.782039	-5.89594
ENSG00000207759	ENST00000385026	MIR181A1	-0.133769	10.0378	-0.542026	0.5953	0.875028	-6.16342
ENSG00000207603	ENST00000384871	MIR7-1	-0.132226	4.03767	-0.394153	0.698693	0.889174	-5.8997
ENSG00000207994	ENST00000385259	MIR100	-0.131824	12.8166	-0.436969	0.667998	0.880161	-6.29736
ENSG00000266437	ENST00000579802	MIR4746	-0.130611	4.59688	-0.519016	0.610883	0.879832	-5.8358
ENSG00000199143	ENST00000362273	MIR373	-0.129388	11.6317	-0.449041	0.65945	0.880161	-6.20165
ENSG00000199031	ENST00000362161	MIR371A	-0.129163	12.0857	-0.454456	0.65563	0.880161	-6.20694
ENSG00000207973	ENST00000385238	MIR589	-0.128735	8.4081	-0.737253	0.471686	0.811505	-5.98034
ENSG00000207971	ENST00000385236	MIR125B1	-0.128125	10.7053	-0.57061	0.576223	0.871546	-6.17113
ENSG00000207597	ENST00000384865	MIR490	-0.126171	9.61826	-0.391927	0.700304	0.889174	-6.21624
ENSG00000251725	ENST00000515916	MIR2277	-0.12342	5.32096	-0.496627	0.626233	0.880161	-5.92821
ENSG00000207695	ENST00000384962	MIR184	-0.120655	8.43824	-0.366449	0.71885	0.901791	-6.20226
ENSG00000207732	ENST00000384999	MIR218-1	-0.120032	9.41665	-0.438975	0.666574	0.880161	-6.20756
ENSG00000199107	ENST00000362237	MIR409	-0.11605	1.73647	-0.172942	0.864875	0.962589	-5.59295
ENSG00000265828	ENST00000582614	MIR3939	-0.108412	4.03806	-0.422572	0.678255	0.88809	-5.87675
ENSG00000222321	ENST00000410389	MIR1912	-0.107041	3.30707	-0.37724	0.710973	0.897282	-5.80676
ENSG00000207996	ENST00000385261	MIR301A	-0.10697	10.5479	-0.451873	0.657451	0.880161	-6.20535
ENSG00000207777	ENST00000385043	MIR10A	-0.106077	13.5841	-0.234307	0.817731	0.953616	-6.34082
ENSG00000264249	ENST00000577566	MIR3912	-0.10528	2.90241	-0.348379	0.732116	0.905854	-5.89752
ENSG00000221063	ENST00000408136	MIR1296	-0.103716	7.75666	-0.518219	0.611427	0.879832	-6.08178
ENSG00000208037	ENST00000385302	MIR320A	-0.102264	11.3113	-0.479255	0.638269	0.880161	-6.20229
ENSG00000221214	ENST00000408287	MIR548E	-0.101474	5.77401	-0.450348	0.658527	0.880161	-6.01836
ENSG00000264063	ENST00000577708	MIR3687	-0.0989242	3.69823	-0.254755	0.802171	0.944129	-5.83082
ENSG00000265328	ENST00000584917	MIR548AB	-0.0947415	3.84277	-0.325539	0.749009	0.920336	-5.98756
ENSG00000208022	ENST00000385287	MIR618	-0.0807427	3.07347	-0.256477	0.800864	0.944129	-5.73904
ENSG00000265611	ENST00000582846	MIR5010	-0.075591	3.39333	-0.260937	0.797484	0.944129	-5.889
ENSG00000263473	ENST00000583129	MIR548O2	-0.0754676	4.85986	-0.311226	0.759664	0.930103	-5.97321
ENSG00000207792	ENST00000385057	MIR151A	-0.0747998	13.3481	-0.458475	0.652802	0.880161	-6.25496
ENSG00000207711	ENST00000384978	MIR525	-0.0744057	4.01204	-0.2306	0.82056	0.953616	-5.88672
ENSG00000208015	ENST00000385280	MIR362	-0.070995	7.53434	-0.271146	0.78976	0.942762	-6.19821
ENSG00000199150	ENST00000362280	MIRLET7G	-0.0703759	4.73162	-0.240383	0.813099	0.951644	-6.05653
ENSG00000221181	ENST00000408254	AC078899.5	-0.0683418	4.90122	-0.194273	0.848418	0.95561	-5.97456
ENSG00000238367	ENST00000459007	MIR2113	-0.0681764	4.77406	-0.162424	0.873014	0.962589	-5.98179
ENSG00000207610	ENST00000384878	MIR19A	-0.06693	7.94486	-0.15356	0.879885	0.962589	-6.24688
ENSG00000221710	ENST00000408783	MIR1298	-0.0644169	7.09033	-0.214547	0.832842	0.955086	-6.09307
ENSG00000238517	ENST00000459320	MIR1270-2	-0.0632917	5.09518	-0.281117	0.782239	0.942762	-5.99227
ENSG00000208035	ENST00000385300	MIR143	-0.0631908	15.0274	-0.2065	0.839016	0.955086	-6.42486
ENSG00000221265	ENST00000408338	MIR1255A	-0.0630754	2.84332	-0.141178	0.889499	0.968052	-5.79552
ENSG00000207781	ENST00000385047	MIR625	-0.0619611	7.46673	-0.26467	0.794657	0.944129	-6.12478
ENSG00000207714	ENST00000384981	MIR584	-0.0616814	4.43688	-0.163833	0.871923	0.962589	-6.01282
ENSG00000208014	ENST00000385279	MIR653	-0.0585028	6.93037	-0.274783	0.787014	0.942762	-6.09307
ENSG00000207713	ENST00000384980	MIR200C	-0.0555915	7.9977	-0.221039	0.827869	0.955086	-6.18975
ENSG00000207581	ENST00000384849	MIR199B	-0.053497	7.01909	-0.200803	0.843393	0.955086	-6.14353
ENSG00000211997	ENST00000390708	MIR708	-0.0497435	9.94252	-0.27471	0.787069	0.942762	-6.25154
ENSG00000208012	ENST00000385277	MIRLET7F2	-0.0356097	5.50975	-0.1111	0.912925	0.975725	-6.11773
ENSG00000264342	ENST00000584845	MIR3660	-0.0309504	2.99535	-0.0913201	0.928376	0.975725	-5.91647
ENSG00000207726	ENST00000384993	MIR455	-0.0296232	8.78487	-0.15763	0.876729	0.962589	-6.24446
ENSG00000199038	ENST00000362168	MIR210	-0.0287403	10.4579	-0.107599	0.915657	0.975725	-6.30295
ENSG00000221027	ENST00000408100	AC068020.1	-0.0249841	5.1436	-0.078039	0.938769	0.97604	-6.01123
ENSG00000221714	ENST00000408787	AC130352.2	-0.0246743	6.41857	-0.0728105	0.942863	0.976353	-6.09745
ENSG00000198975	ENST00000362105	MIRLET7A2	-0.0245461	7.68701	-0.104082	0.918403	0.975725	-6.2158
ENSG00000207946	ENST00000385211	MIR516B1	-0.0217248	6.3572	-0.0954924	0.925114	0.975725	-6.07434
ENSG00000208024	ENST00000385289	MIR199A2	-0.0215391	5.16831	-0.0829022	0.934962	0.975725	-6.06536
ENSG00000266239	ENST00000583214	MIR3605	-0.019027	6.09425	-0.0500878	0.960675	0.981316	-6.15206
ENSG00000216105	ENST00000401286	MIR943	-0.018455	2.96949	-0.0592712	0.953473	0.976785	-5.85509
ENSG00000198973	ENST00000362103	MIR375	-0.0173816	14.7681	-0.0476596	0.96258	0.981316	-6.38924
ENSG00000207785	ENST00000385051	MIR500A	-0.0157967	12.4405	-0.0861329	0.932434	0.975725	-6.33544
ENSG00000207953	ENST00000385218	MIR212	-0.0147523	3.58648	-0.0439777	0.965469	0.981872	-5.97764
ENSG00000221421	ENST00000408494	MIR1283-1	-0.00814271	3.31266	-0.0205322	0.983874	0.989947	-5.80915
ENSG00000207573	ENST00000384841	MIR550A2	-0.00486531	6.84645	-0.020655	0.983777	0.989947	-6.18204
ENSG00000265820	ENST00000578255	MIR3177	-0.00183083	4.19916	-0.00649505	0.994898	0.994898	-5.98647
ENSG00000207818	ENST00000385083	MIR105-2	0.00607204	2.84244	0.0158076	0.987584	0.989947	-5.70676
ENSG00000207647	ENST00000384914	MIR153-1	0.00761444	3.34353	0.017601	0.986176	0.989947	-5.894
ENSG00000263468	ENST00000579223	MIR3130-1	0.0124705	2.77339	0.0334983	0.973693	0.985453	-5.74823
ENSG00000198986	ENST00000362116	MIRLET7A3	0.0137628	8.87838	0.0606395	0.9524	0.976785	-6.2682
ENSG00000266104	ENST00000582203	MIR4326	0.0145274	5.11757	0.0644023	0.949451	0.976785	-6.0531
ENSG00000216141	ENST00000401322	MIR941-4	0.0159531	9.35801	0.100917	0.920875	0.975725	-6.27757
ENSG00000211137	ENST00000388402	MIR190A	0.0165808	8.75187	0.065522	0.948573	0.976785	-6.28696
ENSG00000199180	ENST00000362310	MIR18A	0.0186262	9.1302	0.0924247	0.927513	0.975725	-6.26808
ENSG00000265867	ENST00000583451	MIR4516	0.0207183	1.6078	0.0402691	0.968379	0.982447	-5.51355
ENSG00000265483	ENST00000585052	MIR4443	0.0216889	3.18627	0.0814008	0.936137	0.975725	-5.96657
ENSG00000221035	ENST00000408108	MIR486	0.0245252	12.5438	0.0717037	0.94373	0.976353	-6.35977
ENSG00000238648	ENST00000458896	TRNAI6	0.0264846	7.67077	0.154905	0.878841	0.962589	-6.21308
ENSG00000216195	ENST00000401376	MIR941-2	0.0264995	9.32085	0.175208	0.863123	0.962589	-6.26574
ENSG00000207724	ENST00000384991	MIR132	0.0274978	6.16544	0.0923589	0.927564	0.975725	-6.13743
ENSG00000208011	ENST00000385276	MIR92B	0.0283424	13.7319	0.142358	0.888581	0.968052	-6.36589
ENSG00000199066	ENST00000362196	MIR330	0.0284937	8.55329	0.154272	0.879332	0.962589	-6.23754
ENSG00000222730	ENST00000410798	AC092296.1	0.0320433	6.43311	0.102319	0.91978	0.975725	-6.09297
ENSG00000221755	ENST00000408828	MIR720	0.0341495	6.36272	0.100886	0.9209	0.975725	-6.0911
ENSG00000199030	ENST00000362160	MIRLET7C	0.0367702	2.84299	0.114555	0.910229	0.975725	-6.01892
ENSG00000207927	ENST00000385192	MIR302A	0.0401208	13.8733	0.227822	0.822683	0.953616	-6.33728
ENSG00000216077	ENST00000401258	MIR887	0.0407825	8.4245	0.16202	0.873327	0.962589	-6.26137
ENSG00000207786	ENST00000385052	MIR133A1	0.0426679	11.739	0.0872842	0.931533	0.975725	-6.35738
ENSG00000207654	ENST00000384921	MIR128-1	0.0541546	10.2736	0.341644	0.737083	0.908346	-6.24208
ENSG00000207865	ENST00000385130	MIR34A	0.055587	7.68784	0.259443	0.798615	0.944129	-6.19136
ENSG00000207625	ENST00000384893	MIR128-2	0.0593657	9.85824	0.371269	0.715327	0.900067	-6.22444
ENSG00000211543	ENST00000390209	MIR320B1	0.0599356	5.95097	0.106432	0.916568	0.975725	-6.0283
ENSG00000211514	ENST00000390180	MIR454	0.0601612	10.4213	0.347316	0.732899	0.905854	-6.2453
ENSG00000207721	ENST00000384988	MIR186	0.0619489	12.8795	0.352843	0.728831	0.905854	-6.28892
ENSG00000207708	ENST00000384975	MIR141	0.0628424	8.46394	0.305932	0.763617	0.930103	-6.19936
ENSG00000207753	ENST00000385020	MIR452	0.0684277	3.4816	0.204316	0.840694	0.955086	-5.84384
ENSG00000266506	ENST00000580339	AL121932.1	0.0690992	7.2393	0.208721	0.837311	0.955086	-6.12434
ENSG00000211578	ENST00000390223	MIR766	0.073671	6.01758	0.183692	0.856572	0.961443	-6.07836
ENSG00000199132	ENST00000362262	MIR450A1	0.074547	7.24069	0.246258	0.808627	0.94906	-6.19423
ENSG00000263813	ENST00000581102	MIR3679	0.0765893	2.86679	0.181601	0.858186	0.961443	-5.89741
ENSG00000212013	ENST00000390724	MIR509-2	0.0777408	4.00049	0.202922	0.841765	0.955086	-5.88293
ENSG00000207932	ENST00000385197	MIR33A	0.0784021	5.26626	0.306084	0.763504	0.930103	-6.01273
ENSG00000199072	ENST00000362202	MIRLET7F1	0.0790321	6.78441	0.226245	0.823888	0.953616	-6.19085
ENSG00000207808	ENST00000385073	MIR27A	0.0820985	9.49702	0.483964	0.634996	0.880161	-6.16774
ENSG00000212051	ENST00000390762	MIR320C2	0.082175	3.44447	0.0919955	0.927848	0.975725	-5.72836
ENSG00000215930	ENST00000401111	MIR942	0.0834346	5.04176	0.359237	0.724134	0.903012	-5.95466
ENSG00000199097	ENST00000362227	MIR424	0.0853545	7.8871	0.515689	0.613153	0.879832	-6.12281
ENSG00000207705	ENST00000384972	MIR129-1	0.0901903	4.8411	0.417948	0.681564	0.889174	-6.00021
ENSG00000207572	ENST00000384840	MIR363	0.094462	12.4958	0.531466	0.602427	0.877322	-6.18781
ENSG00000207764	ENST00000347538	MIR133A2	0.095759	13.286	0.194294	0.848402	0.95561	-6.38071
ENSG00000264106	ENST00000408832	AC116562.2	0.100792	6.44761	0.301821	0.766692	0.931142	-6.05764
ENSG00000199060	ENST00000362190	MIR22	0.107352	15.0071	0.479309	0.638231	0.880161	-6.30367
ENSG00000199165	ENST00000362295	MIRLET7A1	0.111141	8.90481	0.458452	0.652819	0.880161	-6.16329
ENSG00000207611	ENST00000384879	MIR149	0.116016	9.20656	0.444423	0.662714	0.880161	-6.16997
ENSG00000211563	ENST00000390137	MIR338	0.117681	5.86679	0.571702	0.575501	0.871546	-5.95233
ENSG00000221203	ENST00000408276	MIR1262	0.118785	3.43952	0.392525	0.699871	0.889174	-5.80804
ENSG00000199043	ENST00000362173	MIR335	0.122174	10.508	0.495223	0.627203	0.880161	-6.17369
ENSG00000208009	ENST00000385274	MIR130A	0.123438	12.0984	0.64198	0.530015	0.841859	-6.1212
ENSG00000207755	ENST00000385022	MIR450A2	0.125674	7.28518	0.414924	0.68373	0.889174	-6.13755
ENSG00000207590	ENST00000384858	MIR215	0.129585	4.41502	0.502165	0.62242	0.880161	-5.90491
ENSG00000207771	ENST00000385037	MIR550A1	0.136905	6.84795	0.539095	0.597274	0.875028	-6.03504
ENSG00000212102	ENST00000390813	MIR301B	0.138991	9.43363	0.438233	0.667101	0.880161	-6.18643
ENSG00000207924	ENST00000385189	MIR196A2	0.14148	2.45074	0.2856	0.778864	0.942762	-5.7234
ENSG00000207734	ENST00000385001	MIR517A	0.141941	4.25465	0.566049	0.579246	0.871546	-5.76646
ENSG00000199090	ENST00000362220	MIR326	0.144242	3.60978	0.530578	0.603028	0.877322	-5.77677
ENSG00000207791	ENST00000385056	MIR497	0.145395	5.25794	0.401794	0.693174	0.889174	-5.92848
ENSG00000202566	ENST00000365696	MIR421	0.146004	12.9157	0.813047	0.428173	0.811505	-6.01783
ENSG00000221033	ENST00000408106	MIR1272	0.147111	2.09918	0.273007	0.788355	0.942762	-5.54707
ENSG00000207788	ENST00000385053	MIR519C	0.154784	4.38727	0.402216	0.692869	0.889174	-5.83258
ENSG00000207698	ENST00000384965	MIR32	0.158401	5.98082	0.695742	0.496614	0.822838	-5.90468
ENSG00000221510	ENST00000408583	MIR548O	0.158492	3.33748	0.549507	0.590277	0.875028	-5.75041
ENSG00000207773	ENST00000385039	MIR642A	0.1625	5.64094	0.363032	0.721352	0.902228	-6.06163
ENSG00000222532	ENST00000410600	MIR1468	0.163408	7.42809	0.617778	0.545451	0.859187	-6.01299
ENSG00000265154	ENST00000584249	MIR151B	0.164741	4.43443	0.713664	0.485758	0.811505	-5.76567
ENSG00000199053	ENST00000362183	MIR324	0.165515	6.05869	0.656453	0.520901	0.833044	-5.89662
ENSG00000211575	ENST00000390220	MIR760	0.165887	2.9757	0.491026	0.630102	0.880161	-5.7595
ENSG00000207617	ENST00000384885	MIR24-1	0.174131	8.39557	0.863541	0.400653	0.799398	-5.90047
ENSG00000221411	ENST00000408484	MIR1227	0.174309	3.02512	0.472237	0.64316	0.880161	-5.76991
ENSG00000207609	ENST00000384877	MIR491	0.178193	3.96263	0.543769	0.594128	0.875028	-5.85115
ENSG00000212024	ENST00000390735	MIR550A3	0.18057	4.80552	0.718219	0.483022	0.811505	-5.79138
ENSG00000209707	ENST00000386972	MIR24-2	0.181818	7.63484	0.978326	0.342535	0.765231	-5.76917
ENSG00000239057	ENST00000458843	MIR500B	0.183443	4.98247	0.566718	0.578802	0.871546	-5.83561
ENSG00000208023	ENST00000385288	MIR185	0.184706	5.78575	0.784718	0.44413	0.811505	-5.82
ENSG00000207718	ENST00000384985	MIR15A	0.187599	7.53116	0.676172	0.508628	0.822838	-5.97861
ENSG00000199121	ENST00000362251	MIR26B	0.189759	13.7566	0.930076	0.366209	0.765752	-5.96545
ENSG00000264902	ENST00000578890	MIR5701-1	0.19317	4.23579	0.588337	0.564553	0.866986	-5.81128
ENSG00000207862	ENST00000385127	MIR518B	0.199848	4.08473	0.450148	0.658668	0.880161	-5.76631
ENSG00000216009	ENST00000401190	MIR874	0.199896	8.71376	1.0435	0.312289	0.742829	-5.73112
ENSG00000207944	ENST00000385209	MIR574	0.202766	7.95988	0.805284	0.432509	0.811505	-5.87385
ENSG00000216001	ENST00000401182	MIR450B	0.204289	9.82354	1.09714	0.288885	0.703737	-5.706
ENSG00000207752	ENST00000385019	MIR199A1	0.210458	4.99608	0.932018	0.365235	0.765752	-5.63745
ENSG00000211583	ENST00000390228	MIR767	0.210558	5.4278	1.00697	0.328999	0.757394	-5.53474
ENSG00000239594	ENST00000454574	MIR18B	0.212634	6.95438	0.750405	0.463949	0.811505	-5.84819
ENSG00000222326	ENST00000410394	MIR1908	0.212831	5.66773	0.883447	0.39013	0.789684	-5.69586
ENSG00000199094	ENST00000362224	MIR30C2	0.213145	11.6698	0.721822	0.480863	0.811505	-6.07036
ENSG00000207635	ENST00000384903	MIR499A	0.213895	5.34082	0.751235	0.463463	0.811505	-5.99276
ENSG00000251862	ENST00000516053	MIR1343	0.214606	5.22003	0.83937	0.413679	0.80996	-5.7167
ENSG00000207639	ENST00000384907	MIR193B	0.216256	7.60446	0.730717	0.47556	0.811505	-5.90877
ENSG00000199051	ENST00000362181	MIR361	0.217984	11.295	1.26799	0.223016	0.671005	-5.53457
ENSG00000207605	ENST00000384873	MIR191	0.218234	15.5001	1.43903	0.169496	0.664348	-5.40846
ENSG00000207964	ENST00000385229	MIR628	0.222546	7.39098	1.30782	0.20949	0.664348	-5.39837
ENSG00000221067	ENST00000408140	MIR1280	0.227192	4.44093	0.716448	0.484084	0.811505	-5.55607
ENSG00000198972	ENST00000362102	MIRLET7E	0.239151	7.24256	0.877589	0.393207	0.792086	-5.85932
ENSG00000207694	ENST00000384961	MIR1-2	0.240214	8.45359	0.447384	0.66062	0.880161	-6.22159
ENSG00000264661	ENST00000580767	MIR3200	0.249425	4.37535	1.13699	0.272355	0.690193	-5.43177
ENSG00000207717	ENST00000384984	MIR551B	0.252893	2.91102	0.495101	0.627287	0.880161	-5.87258
ENSG00000199077	ENST00000362207	MIR129-2	0.254594	5.88919	0.907931	0.377442	0.778346	-5.74423
ENSG00000207962	ENST00000385227	MIR30C1	0.259889	13.2162	0.823034	0.422636	0.811505	-6.02937
ENSG00000207608	ENST00000384876	MIR127	0.263703	5.06403	0.939451	0.361523	0.765752	-5.5669
ENSG00000221445	ENST00000408518	MIR1301	0.2642	8.07846	0.815517	0.4268	0.811505	-5.92535
ENSG00000199017	ENST00000362147	MIR1-1	0.268506	9.94055	0.487729	0.632384	0.880161	-6.23702
ENSG00000207623	ENST00000384891	MIR205	0.27321	11.4393	0.687433	0.501694	0.822838	-6.06688
ENSG00000198981	ENST00000362111	MIR29A	0.275283	5.87457	0.763243	0.456471	0.811505	-5.76681
ENSG00000207586	ENST00000384854	MIR135A2	0.276694	5.16874	0.981685	0.340927	0.765231	-5.58696
ENSG00000207864	ENST00000385129	MIR27B	0.276806	14.5134	1.78013	0.0941292	0.651862	-4.90346
ENSG00000207805	ENST00000385070	MIR483	0.279414	8.4401	1.16564	0.260914	0.690193	-5.52102
ENSG00000207692	ENST00000384959	MIR592	0.279767	3.01946	0.784345	0.444343	0.811505	-5.59198
ENSG00000264864	ENST00000579844	MIR3613	0.284225	4.33086	0.667757	0.513845	0.828081	-5.82894
ENSG00000215938	ENST00000401119	MIR190B	0.28646	2.89337	0.693563	0.497943	0.822838	-5.67142
ENSG00000207926	ENST00000385191	MIR135A1	0.28738	5.84391	0.976785	0.343273	0.765231	-5.59668
ENSG00000199169	ENST00000362299	MIR367	0.295076	6.03136	0.641322	0.530431	0.841859	-5.83778
ENSG00000202609	ENST00000365739	MIR488	0.302432	5.31958	0.553068	0.587894	0.875028	-5.89346
ENSG00000208013	ENST00000385278	MIR652	0.303018	8.52871	1.3553	0.194225	0.664348	-5.37415
ENSG00000199130	ENST00000362260	MIR365A	0.305606	5.89834	1.43867	0.169597	0.664348	-5.12118
ENSG00000199080	ENST00000362210	MIR133B	0.307833	4.44823	0.72956	0.476248	0.811505	-5.85143
ENSG00000208008	ENST00000385273	MIR125A	0.307936	13.7766	1.4359	0.170372	0.664348	-5.38327
ENSG00000199157	ENST00000362287	MIR208A	0.312404	9.32118	1.30052	0.211918	0.664348	-5.47413
ENSG00000207621	ENST00000384889	MIR224	0.317984	5.66947	1.08728	0.293087	0.709846	-5.45326
ENSG00000207563	ENST00000384832	MIR23B	0.321427	9.60072	1.69255	0.109999	0.651862	-4.93433
ENSG00000215998	ENST00000401179	MIR935	0.32406	7.30432	1.45862	0.164101	0.664348	-5.14026
ENSG00000265373	ENST00000581748	hsa-mir-3180-3	0.325291	3.08686	0.605058	0.553661	0.865611	-5.74398
ENSG00000216095	ENST00000401276	MIR940	0.328285	4.05596	0.679212	0.506751	0.822838	-5.72684
ENSG00000221540	ENST00000408613	MIR1180	0.328774	9.11169	2.03144	0.0592353	0.534122	-4.40682
ENSG00000216101	ENST00000401282	MIR877	0.330284	4.72844	1.14573	0.268822	0.690193	-5.36397
ENSG00000207741	ENST00000385008	MIR590	0.333446	6.21038	0.932431	0.365028	0.765752	-5.70623
ENSG00000207935	ENST00000385200	MIR204	0.335434	9.20816	1.19257	0.250496	0.690193	-5.57986
ENSG00000252270	ENST00000516461	AC034205.1	0.339059	3.13064	0.953789	0.354437	0.765752	-5.37004
ENSG00000199032	ENST00000362162	MIR425	0.340508	10.3921	1.55786	0.138904	0.664348	-5.13661
ENSG00000207656	ENST00000384923	MIR489	0.34141	6.56271	1.3334	0.201152	0.664348	-5.24903
ENSG00000266638	ENST00000579470	MIR3676	0.345998	5.41063	1.13304	0.273958	0.690193	-5.39605
ENSG00000207582	ENST00000384850	MIR30B	0.347919	10.7714	1.10976	0.28357	0.703053	-5.70593
ENSG00000263735	ENST00000579498	MIR4662A	0.36353	5.80781	1.3546	0.194444	0.664348	-5.31021
ENSG00000222715	ENST00000410783	MIR1911	0.367148	5.69513	1.15786	0.263984	0.690193	-5.41218
ENSG00000215991	ENST00000401172	MIR208B	0.379279	4.48224	0.73053	0.475671	0.811505	-5.88263
ENSG00000207729	ENST00000384996	MIR556	0.392126	3.55885	1.49904	0.153413	0.664348	-4.89635
ENSG00000199158	ENST00000362288	MIR96	0.392905	4.25535	1.16236	0.262203	0.690193	-5.30206
ENSG00000207980	ENST00000385245	MIR23A	0.393363	8.9586	1.95638	0.0681824	0.560165	-4.52386
ENSG00000207633	ENST00000384901	MIR505	0.402407	7.88188	1.98414	0.0647409	0.542529	-4.42268
ENSG00000199161	ENST00000362291	MIR126	0.406153	11.2692	1.13717	0.272279	0.690193	-5.67749
ENSG00000199145	ENST00000362275	MIR302D	0.408819	11.9821	2.1297	0.049138	0.497091	-4.27477
ENSG00000208000	ENST00000385265	MIR509-1	0.415493	4.06104	1.03802	0.314756	0.742829	-5.3926
ENSG00000207795	ENST00000385060	MIR155	0.420044	7.7205	1.31156	0.208254	0.664348	-5.39709
ENSG00000208005	ENST00000385270	MIR503	0.424253	4.1872	1.36281	0.191893	0.664348	-5.11568
ENSG00000208006	ENST00000385271	MIR16-1	0.431097	11.4557	1.6478	0.118969	0.651862	-5.02792
ENSG00000212014	ENST00000390725	MIR509-3	0.432021	4.22168	1.13026	0.275095	0.690193	-5.32106
ENSG00000207806	ENST00000385071	MIR522	0.434509	3.15306	1.17466	0.257387	0.690193	-5.10582
ENSG00000207779	ENST00000385045	MIR15B	0.435744	10.0015	2.24217	0.0395356	0.457106	-4.05708
ENSG00000207929	ENST00000385194	MIR195	0.439343	5.47818	1.83683	0.0849608	0.624537	-4.52734
ENSG00000207768	ENST00000385034	MIR188	0.446856	5.77152	1.13517	0.273093	0.690193	-5.39822
ENSG00000221227	ENST00000408300	MIR1305	0.451636	3.58136	1.26459	0.224202	0.671005	-5.20527
ENSG00000207789	ENST00000385054	MIR26A2	0.459202	13.9489	2.16938	0.0455284	0.489139	-4.26463
ENSG00000202569	ENST00000365699	MIR146B	0.459888	9.62687	1.19066	0.251225	0.690193	-5.59822
ENSG00000198987	ENST00000362117	MIR16-2	0.460715	13.04	1.71048	0.106573	0.651862	-4.96735
ENSG00000221251	ENST00000408324	MIR1263	0.476106	2.99707	1.30306	0.211072	0.664348	-5.05423
ENSG00000221585	ENST00000408658	MIR1226	0.476707	4.51748	1.31767	0.206248	0.664348	-5.21123
ENSG00000207596	ENST00000384864	MIR194-2	0.495782	5.90928	1.68965	0.110563	0.651862	-4.77414
ENSG00000266235	ENST00000582210	MIR3176	0.50501	4.18781	1.36805	0.19028	0.664348	-5.09304
ENSG00000199075	ENST00000362205	MIR26A1	0.505857	15.4352	2.25237	0.038757	0.457106	-4.15385
ENSG00000207700	ENST00000384967	MIR145	0.507099	10.5602	1.4361	0.170317	0.664348	-5.32401
ENSG00000207550	ENST00000384819	MIR99B	0.514907	15.3062	1.75506	0.0984539	0.651862	-4.967
ENSG00000199187	ENST00000362317	MIR365B	0.531198	5.86634	2.65823	0.0172225	0.347655	-3.17062
ENSG00000221081	ENST00000408154	MIR320D2	0.534869	1.38591	0.523204	0.608033	0.879832	-5.39449
ENSG00000207607	ENST00000384875	MIR200A	0.535186	2.74547	1.36147	0.192309	0.664348	-4.94832
ENSG00000221391	ENST00000408464	AC013489.1	0.535545	7.88615	1.54953	0.140887	0.664348	-5.05499
ENSG00000207936	ENST00000385201	MIR146A	0.540403	3.16324	1.39073	0.183428	0.664348	-4.99562
ENSG00000207553	ENST00000384822	MIR518C	0.546194	3.18925	1.33193	0.201621	0.664348	-4.94089
ENSG00000211538	ENST00000390204	MIR501	0.560062	11.9693	2.03612	0.0587148	0.534122	-4.44166
ENSG00000207820	ENST00000385085	MIR545	0.562191	3.01716	1.49358	0.154822	0.664348	-4.86497
ENSG00000264355	ENST00000577275	AC008738.2	0.571855	8.79255	1.68891	0.110706	0.651862	-4.91006
ENSG00000207624	ENST00000384892	MIR194-1	0.573896	5.61555	2.35133	0.0319105	0.457106	-3.69856
ENSG00000221598	ENST00000408671	MIR1249	0.578841	3.23411	1.27322	0.221203	0.671005	-5.13007
ENSG00000199102	ENST00000362232	MIR302C	0.585382	11.0177	2.22849	0.0406032	0.457106	-4.08843
ENSG00000199059	ENST00000362189	MIR135B	0.585456	5.34932	1.90865	0.0744886	0.583298	-4.39976
ENSG00000221366	ENST00000408439	MIR1306	0.590221	5.20601	2.21779	0.041456	0.457106	-3.91126
ENSG00000207555	ENST00000384824	MIR520F	0.590974	2.60076	0.976627	0.343349	0.765231	-5.12513
ENSG00000265537	ENST00000580374	hsa-mir-3180-3	0.598428	2.7495	0.967054	0.347967	0.765752	-5.43765
ENSG00000221464	ENST00000408537	MIR1271	0.643326	8.74613	1.47857	0.15875	0.664348	-5.22759
ENSG00000199082	ENST00000362212	MIR342	0.644029	8.99472	2.76134	0.0139459	0.329579	-3.09869
ENSG00000207691	ENST00000384958	MIR183	0.65508	9.39574	2.62967	0.018254	0.347655	-3.33678
ENSG00000207988	ENST00000385253	MIR576	0.661404	6.15015	2.98066	0.00885944	0.329579	-2.5771
ENSG00000199058	ENST00000362188	MIR302B	0.673819	12.603	2.51527	0.0230085	0.419154	-3.60634
ENSG00000199172	ENST00000362302	MIR331	0.698409	8.30365	1.6781	0.11283	0.651862	-4.92362
ENSG00000221548	ENST00000408621	MIR1283-2	0.702017	3.39277	1.63274	0.122126	0.651862	-4.60541
ENSG00000212027	ENST00000390738	MIR374B	0.707446	9.2013	2.79973	0.0128868	0.329579	-3.03549
ENSG00000207614	ENST00000384882	MIR193A	0.759197	4.3493	1.9984	0.0630343	0.539007	-4.18979
ENSG00000221133	ENST00000408206	MIR1247	0.770842	5.22954	2.32911	0.0333407	0.457106	-3.66582
ENSG00000207709	ENST00000384976	MIR197	0.834923	10.1437	3.30678	0.00447583	0.279079	-2.06269
ENSG00000207776	ENST00000385042	MIR551A	0.854882	2.44416	2.23744	0.0399019	0.457106	-3.67365
ENSG00000207809	ENST00000385074	MIR139	0.885253	3.45151	2.24045	0.039668	0.457106	-3.72409
ENSG00000207931	ENST00000385196	MIR577	0.933091	6.41389	3.43969	0.0033833	0.279079	-1.69897
ENSG00000264725	ENST00000581095	MIR3129	0.94809	2.60269	2.22319	0.0410233	0.457106	-3.7041
ENSG00000221703	ENST00000408776	MIR302E	1.04209	3.32728	2.82357	0.0122686	0.329579	-2.73481
ENSG00000207778	ENST00000385044	MIR122	1.05855	7.94217	2.10958	0.0510672	0.497091	-4.28135
ENSG00000263945	ENST00000582739	MIR548Y	1.31303	2.68533	3.83747	0.00146298	0.20433	-0.919976
ENSG00000207954	ENST00000385219	MIR138-1	1.35879	5.57897	3.28736	0.00466241	0.279079	-1.96077
ENSG00000207934	ENST00000385199	MIR654	1.38416	2.78511	3.44934	0.00331519	0.279079	-1.653
ENSG00000266593	ENST00000582691	MIR4713	1.47247	2.1254	2.82679	0.0121875	0.329579	-2.70845
ENSG00000207649	ENST00000384916	MIR138-2	1.51533	5.41799	4.67022	0.000258729	0.108408	0.630405

## Sheet: NKX2-5null_d6vsd10
GeneName	logFC	P.Value	adj.P.Val
MIR499A	-5.79828	1.92e-10	8.05e-08
MIR1-2	-4.91692	5.33e-07	2.65e-05
MIR1-1	-4.90875	4.29e-07	2.65e-05
MIR122	-3.84855	4.75e-06	0.000132574
MIR208B	-3.73294	5.65e-05	0.000788674
AL359973.1	-2.83065	3.68e-05	0.000551229
MIR551B	-2.75493	0.00125738	0.00598686
MIRLET7C	-2.69846	1.34e-05	0.000275988
MIR133B	-2.63977	9.47e-05	0.000971633
MIR4662A	-2.5364	3.25e-07	2.65e-05
MIR100	-2.29144	1.84e-06	5.5e-05
MIR548Y	-2.16854	6.75e-05	0.000832179
MIR670	-2.08785	1.36e-06	4.83e-05
MIR1910	-2.07841	0.00105203	0.00519515
MIR143	-2.0008	1.1e-05	0.000242048
MIR125B2	-1.99313	5.69e-07	2.65e-05
MIR203	-1.99193	6.43e-05	0.000816086
MIR542	-1.96425	1.67e-05	0.000305125
MIR125B1	-1.95627	2.69e-07	2.65e-05
MIR548AB	-1.93863	5.93e-05	0.000800954
MIR133A1	-1.88104	0.00179925	0.00828443
AP000318.1	-1.88003	0.00464428	0.0167755
MIR3613	-1.83982	0.00204981	0.00904073
MIR133A2	-1.83917	0.00234996	0.0100835
MIR3938	-1.83222	6.42e-05	0.000816086
MIR4461	-1.80402	0.000384343	0.00292079
MIR378A	-1.73782	1.49e-06	4.83e-05
MIR3660	-1.73168	0.00113729	0.00554101
MIR181D	-1.66429	0.000525844	0.00333831
MIR3912	-1.64008	0.000585528	0.0035048
MIR3200	-1.58226	1.05e-05	0.000242048
MIR218-2	-1.56191	8.57e-05	0.000964277
MIR218-1	-1.53342	5.47e-05	0.000788674
MIR99A	-1.51133	0.000917918	0.00474824
MIR3679	-1.47496	0.012311	0.0343886
MIR129-2	-1.44279	0.000210605	0.00191833
MIR190B	-1.41065	0.0121657	0.0342109
MIR642A	-1.40879	0.0104924	0.0307434
MIRLET7G	-1.40868	0.000564672	0.00342895
AC092865.1	-1.40342	0.000171927	0.00160083
MIR129-1	-1.39176	2.6e-05	0.000454385
MIR4443	-1.3901	0.000556406	0.00342895
MIR190A	-1.36697	9.51e-05	0.000971633
MIR26B	-1.36383	7.21e-06	0.000177609
MIRLET7F1	-1.32093	0.00296418	0.0116343
MIR181A1	-1.31526	8.62e-05	0.000964277
MIR145	-1.30914	0.00214622	0.00936738
MIRLET7E	-1.30397	0.00039312	0.00292079
MIRLET7F2	-1.25324	0.00241775	0.0101764
MIR212	-1.23504	0.00714541	0.0237759
MIR146B	-1.21459	0.00720655	0.0237759
MIR181A2	-1.10565	0.00027038	0.00217864
MIR378C	-1.10303	0.00447248	0.0162954
MIR4728	-1.09263	0.0134812	0.0366793
MIR651	-1.08021	0.00253311	0.0104056
MIR503	-1.0756	0.00718879	0.0237759
MIR486	-1.06855	0.00752262	0.024434
MIR1305	-1.0656	0.0179236	0.0472326
MIR32	-1.05663	0.000492149	0.00325105
MIR340	-1.05538	0.000220658	0.0019589
MIR208A	-1.04813	0.000562633	0.00342895
MIR491	-1.04737	0.0126521	0.0348765
MIR152	-0.977589	0.000278076	0.00219838
MIR24-1	-0.932278	0.000434603	0.00303498
MIR424	-0.913059	8.75e-05	0.000964277
MIR185	-0.895216	0.00242874	0.0101764
MIR550A3	-0.861526	0.0057721	0.0196627
MIR215	-0.856672	0.00780521	0.0251568
MIR30E	-0.833463	0.000504339	0.00325105
MIR30A	-0.826168	0.000468212	0.00321608
MIR24-2	-0.804955	0.0008188	0.00428846
MIR199A1	-0.780586	0.00493992	0.0176317
MIR1269A	-0.776389	0.00163922	0.00763147
MIR1287	-0.770942	0.00852098	0.0268443
MIR450B	-0.763158	0.000938798	0.00479703
MIR30D	-0.75215	9.46e-05	0.000971633
MIR181C	-0.651506	0.00742013	0.0242893
MIR21	-0.62992	0.00268693	0.0109303
MIR107	-0.597387	0.0116583	0.0330055
MIR191	0.438957	0.0105995	0.0308417
MIR708	0.47564	0.0185655	0.0483165
MIR17	0.61752	0.0140482	0.037732
MIR660	0.66772	0.00313406	0.0120474
MIR93	0.670592	0.00117891	0.00567775
MIR330	0.681244	0.00197998	0.00883343
MIR653	0.683912	0.00550756	0.0193922
MIR25	0.704395	0.00584506	0.0197506
MIR130B	0.707098	0.000793004	0.00421998
MIR425	0.72099	0.00444504	0.0162954
MIR517A	0.728598	0.00944227	0.0283584
MIR149	0.760924	0.00997147	0.0296315
MIR302D	0.770256	0.00097113	0.00490245
MIR455	0.799081	0.000599914	0.00354034
MIR182	0.852693	0.00813686	0.0260255
MIR532	0.861302	0.00187536	0.00854106
MIR3676	0.88387	0.00927198	0.0283574
MIR18B	0.892428	0.00561903	0.0196198
MIR517B	0.894091	0.0101993	0.0300951
MIR526B	0.897787	0.00836217	0.0265436
MIR106A	0.899946	0.00370058	0.0138441
MIR574	0.912791	0.00198172	0.00883343
MIR767	0.913529	0.000413236	0.00293467
MIR302C	0.920887	0.00276803	0.011152
MIR500B	0.935249	0.00947535	0.0283584
AL031602.1	0.940923	0.0057079	0.0196627
AC130352.2	0.943535	0.0125963	0.0348765
MIR520G	0.956814	0.0109727	0.0312759
MIR31	0.958034	0.0142959	0.0381527
AC079804.1	0.961972	0.00900117	0.0277315
MIR29A	0.963717	0.0147475	0.0391089
MIR720	0.964866	0.0107695	0.030907
MIR520A	0.967935	0.00158405	0.00745747
MIR372	0.972551	0.000795653	0.00421998
MIR296	0.976558	0.000502607	0.00325105
MIR625	0.977089	0.000668621	0.0038377
AC013489.1	0.985938	0.00940368	0.0283584
MIR34C	0.987685	0.000246689	0.00202672
MIR221	0.989518	0.000147337	0.00143568
MIR302A	0.997533	3.39e-05	0.000525788
AC078899.5	1.00455	0.0107315	0.030907
MIR20B	1.00872	0.00297106	0.0116343
MIR105-2	1.03717	0.0130185	0.0356519
MIR512-2	1.05474	0.000609376	0.00354623
AC092296.1	1.06553	0.0032619	0.0124249
MIR92A2	1.06896	5.93e-06	0.000155271
MIR183	1.08881	0.00039734	0.00292079
MIR363	1.0889	1.38e-05	0.000275988
MIR92A1	1.09792	1.5e-06	4.83e-05
MIR516B1	1.10003	0.000156786	0.00149303
MIR1323	1.10026	0.00235843	0.0100835
MIR519C	1.1006	0.00889909	0.0276201
MIR34B	1.1096	0.000407243	0.00293467
AL121932.1	1.14294	0.00286036	0.0114142
MIR3196	1.14763	0.0085992	0.0268885
MIR367	1.17083	0.0184558	0.0483165
MIR371A	1.18099	0.000728028	0.00406725
MIR448	1.18377	0.00303888	0.0117897
AL161626.1	1.2039	0.00398307	0.0147691
MIR516A2	1.20661	0.000779768	0.00421998
MIR373	1.24733	0.000503194	0.00325105
MIR582	1.25726	0.0140138	0.037732
MIR512-1	1.27375	2.72e-05	0.000455315
MIR224	1.28571	0.000328609	0.00254976
MIR205	1.35558	0.00336435	0.0126997
MIR105-1	1.38563	0.00496548	0.0176317
MIR3648	1.4343	0.000224409	0.0019589
MIR1298	1.50071	0.000101799	0.00101557
MIR515-1	1.55019	0.0025274	0.0104056
MIR188	1.55512	0.000746822	0.00411735
MIR518E	1.72079	0.000236599	0.00202316
AC079949.1	1.74795	1.07e-06	4.46e-05
MIR1254-1	1.80607	0.00575172	0.0196627
MIR483	1.91854	2.88e-07	2.65e-05
MIR3178	2.00956	0.00105391	0.00519515
MIR222	2.01344	1.55e-05	0.00029577
MIR515-2	2.22003	0.000721867	0.00406725
MIR1280	2.29797	3.95e-07	2.65e-05
MIR520F	2.46439	0.000246413	0.00202672
MIR4516	2.70627	3.25e-05	0.00052432
AP002806.1	3.33864	7.12e-05	0.000852822
MIR4488	4.46199	5.24e-07	2.65e-05
